# Supplementary material for: Diaqua­bis(5-carb­oxy-2-methyl-1H-imidazole-4-carboxyl­ato-κ2 N 3,O 4)cobalt(II) dimethyl­formamide disolvate
Source: Acta Crystallogr Sect E Struct Rep Online. 2009 Apr 10;65(Pt 5):m504. doi: 10.1107/S1600536809012902 (PMC2977566; doi:10.1107/S1600536809012902)
Supplement: Supplementary file 1 [file e-65-0m504-sup1.cif]

##############################################################################
###                                                                        ###
###        Electronic paper (Acta Crystallographica Section E)             ###
###                                                                        ###
##############################################################################
#                                                                            #
# This CIF contains the data in a paper accepted for publication in Acta     #
# Crystallographica Section E. It conforms to the requirements of Notes      #
# for Authors for Section E, and has been peer reviewed under the auspices   #
# of the IUCr Commission on Journals.                                        #
#                                                                            #
# Full details of the Crystallographic Information File format               #
# are given in the paper "The Crystallographic Information File (CIF):       #
# a New Standard Archive File for Crystallography" by S. R. Hall, F. H.      #
# Allen and I. D. Brown [Acta Cryst. (1991), A47, 655-685].                  #
#                                                                            #
# The current version of the core CIF dictionary is obtainable from          #
# ftp://ftp.iucr.org/pub/cif_core.dic. The current version number is 2.4.    #
#                                                                            #
# Software is freely available for graphical display of the structure(s) in  #
# this CIF.  For information consult the CIF home page http://www.iucr.org/  #
# cif/home.html                                                              #
#                                                                            #
# This file may be used for bona fide research purposes within the           #
# scientific community so long as proper attribution is given to the journal # 
# article from which it was obtained.                                        #
#                                                                            #
##############################################################################
                                             
data_I
_audit_creation_method     SHELXL-97
_chemical_name_systematic
;
Diaquabis(5-carboxy-2-methyl-1<i>H</i>-imidazole-4-carboxylato-
\k^2^<i>N</i>^3^,<i>O</i>^4^)cobalt(II) dimethylformamide disolvate
;
_chemical_name_common     ?
_chemical_formula_moiety     'C12 H14 Co N4 O10, 2(C3 H7 N O)'
_chemical_formula_sum     'C18 H28 Co N6 O12'
_chemical_formula_iupac     '[Co (C6 H5 N2 O4)2 (H2 O)2], 2C3 H7 N O'
_chemical_formula_weight     579.39
_chemical_melting_point     ?
_symmetry_cell_setting     Triclinic
_symmetry_space_group_name_H-M     'P -1'
_symmetry_space_group_name_Hall     '-P 1'
loop_
    _symmetry_equiv_pos_as_xyz
    'x, y, z'
    '-x, -y, -z'
_cell_length_a     7.1979(11)
_cell_length_b     9.2180(15)
_cell_length_c     10.8659(17)
_cell_angle_alpha     65.173(2)
_cell_angle_beta     83.459(2)
_cell_angle_gamma     68.254(2)
_cell_volume     607.02(17)
_cell_formula_units_Z     1
_cell_measurement_reflns_used     3423
_cell_measurement_theta_min     2.58
_cell_measurement_theta_max     27.81
_cell_measurement_temperature     123(2)
_exptl_crystal_description     Block
_exptl_crystal_colour     Pink
_exptl_crystal_size_max     0.20
_exptl_crystal_size_mid     0.15
_exptl_crystal_size_min     0.14
_exptl_crystal_density_diffrn     1.585
_exptl_crystal_density_meas     ?
_exptl_crystal_density_method     'not measured'
_exptl_crystal_F_000     301
_exptl_absorpt_coefficient_mu     0.781
_exptl_absorpt_correction_type     'multi-scan'
_exptl_absorpt_process_details     '(SADABS; Sheldrick, 1996)'
_exptl_absorpt_correction_T_min     0.8594
_exptl_absorpt_correction_T_max     0.8985
_exptl_special_details
;
;
_diffrn_ambient_temperature     123(2)
_diffrn_radiation_type     MoK\a
_diffrn_radiation_wavelength     0.71073
_diffrn_radiation_source     'fine-focus sealed tube'
_diffrn_radiation_monochromator     graphite
_diffrn_measurement_device_type     'Bruker SMART APEX area-detector'
_diffrn_measurement_method     '\f and \w'
_diffrn_detector_area_resol_mean     ?
_diffrn_reflns_number     4588
_diffrn_reflns_av_R_equivalents     0.0262
_diffrn_reflns_av_sigmaI/netI     0.0407
_diffrn_reflns_theta_min     2.58
_diffrn_reflns_theta_max     26.00
_diffrn_reflns_theta_full     26.00
_diffrn_measured_fraction_theta_max     0.979
_diffrn_measured_fraction_theta_full     0.979
_diffrn_reflns_limit_h_min     -8
_diffrn_reflns_limit_h_max     7
_diffrn_reflns_limit_k_min     -11
_diffrn_reflns_limit_k_max     11
_diffrn_reflns_limit_l_min     -13
_diffrn_reflns_limit_l_max     13
_diffrn_standards_number     0
_diffrn_standards_interval_count     ?
_diffrn_standards_interval_time     ?
_diffrn_standards_decay_%     ?
_refine_special_details
;
Refinement of <i>F</i>^2^ against ALL reflections. The weighted <i>R</i>-factor
<i>wR</i> and goodness of fit <i>S</i> are based on <i>F</i>^2^, conventional
<i>R</i>-factors <i>R</i> are based on <i>F</i>, with <i>F</i> set to zero for
negative <i>F</i>^2^. The threshold expression of <i>F</i>^2^ >
\s(<i>F</i>^2^) is used only for calculating <i>R</i>-factors(gt) <i>etc</i>.
and is not relevant to the choice of reflections for refinement.
<i>R</i>-factors based on <i>F</i>^2^ are statistically about twice as large
as those based on <i>F</i>, and <i>R</i>- factors based on ALL data will be
even larger.
;
_reflns_number_total     2335
_reflns_number_gt     2176
_reflns_threshold_expression     I>2\s(I)
_refine_ls_structure_factor_coef     Fsqd
_refine_ls_matrix_type     full
_refine_ls_R_factor_all     0.0404
_refine_ls_R_factor_gt     0.0385
_refine_ls_wR_factor_gt     0.1041
_refine_ls_wR_factor_ref     0.1062
_refine_ls_goodness_of_fit_ref     1.064
_refine_ls_restrained_S_all     1.064
_refine_ls_number_reflns     2335
_refine_ls_number_parameters     172
_refine_ls_number_restraints     1
_refine_ls_hydrogen_treatment     mixed
_refine_ls_weighting_scheme     calc
_refine_ls_weighting_details
         'calc w=1/[\s^2^(Fo^2^)+(0.0631P)^2^+0.2477P] where P=(Fo^2^+2Fc^2^)/3'
_atom_sites_solution_hydrogens     geom
_atom_sites_solution_primary     direct
_atom_sites_solution_secondary     difmap
_refine_ls_shift/su_max     ?
_refine_ls_shift/su_max_lt     0.001
_refine_ls_shift/su_mean     0.000
_refine_diff_density_max     0.651
_refine_diff_density_min     -0.487
_refine_ls_extinction_method     none
_refine_ls_extinction_coef     ?
loop_
    _atom_type_symbol
    _atom_type_description
    _atom_type_scat_dispersion_real
    _atom_type_scat_dispersion_imag
    _atom_type_scat_source
    'C' 'C' 0.0033 0.0016
                         'International Tables Vol C Tables 4.2.6.8 and 6.1.1.4'
    'H' 'H' 0.0000 0.0000
                         'International Tables Vol C Tables 4.2.6.8 and 6.1.1.4'
    'Co' 'Co' 0.3494 0.9721
                         'International Tables Vol C Tables 4.2.6.8 and 6.1.1.4'
    'N' 'N' 0.0061 0.0033
                         'International Tables Vol C Tables 4.2.6.8 and 6.1.1.4'
    'O' 'O' 0.0106 0.0060
                         'International Tables Vol C Tables 4.2.6.8 and 6.1.1.4'
_computing_data_collection     'SMART (Bruker, 2002)'
_computing_cell_refinement     'SAINT (Bruker, 2002)'
_computing_data_reduction     'SAINT (Bruker, 2002)'
_computing_structure_solution     'SHELXS97 (Sheldrick, 2008)'
_computing_structure_refinement     'SHELXL97 (Sheldrick, 2008)'
_computing_molecular_graphics     'SHELXTL (Sheldrick, 2008)'
_computing_publication_material     'SHELXTL (Sheldrick, 2008)'
loop_
    _atom_site_type_symbol
    _atom_site_label
    _atom_site_fract_x
    _atom_site_fract_y
    _atom_site_fract_z
    _atom_site_U_iso_or_equiv
    _atom_site_adp_type
    _atom_site_calc_flag
    _atom_site_refinement_flags
    _atom_site_occupancy
    _atom_site_disorder_assembly
    _atom_site_disorder_group
    Co Co1 0.0000 1.0000 0.5000 0.01688(15) Uani d S 1 . .
    O O4 0.1583(2) 0.97632(18) 0.32480(14) 0.0200(3) Uani d . 1 . .
    O O1W 0.2666(2) 0.96647(18) 0.58550(14) 0.0214(3) Uani d . 1 . .
    H H1W2 0.3716 0.9017 0.5643 0.032 Uiso d R 1 . .
    H H1W1 0.2857 1.0585 0.5685 0.032 Uiso d R 1 . .
    O O3 0.3261(2) 0.78687(18) 0.23787(14) 0.0220(3) Uani d . 1 . .
    O O2 0.4205(2) 0.47831(19) 0.30617(15) 0.0233(3) Uani d D 1 . .
    H H2A 0.391(4) 0.5850(15) 0.288(3) 0.035 Uiso d D 1 . .
    O O1 0.3990(2) 0.24920(18) 0.48355(16) 0.0241(3) Uani d . 1 . .
    O O5 0.8297(3) -0.1528(2) 0.20333(17) 0.0343(4) Uani d . 1 . .
    N N1 0.0922(2) 0.7355(2) 0.55599(16) 0.0171(4) Uani d . 1 . .
    N N2 0.1798(2) 0.4572(2) 0.62169(17) 0.0181(4) Uani d . 1 . .
    H H2 0.1932 0.3523 0.6713 0.022 Uiso calc R 1 . .
    N N3 0.6518(3) 0.1293(2) 0.08740(18) 0.0296(4) Uani d . 1 . .
    C C6 0.2260(3) 0.8282(3) 0.33158(19) 0.0179(4) Uani d . 1 . .
    C C5 0.1936(3) 0.6909(2) 0.4550(2) 0.0174(4) Uani d . 1 . .
    C C4 0.2493(3) 0.5176(2) 0.4945(2) 0.0173(4) Uani d . 1 . .
    C C3 0.3636(3) 0.4049(3) 0.4250(2) 0.0194(4) Uani d . 1 . .
    C C2 0.0862(3) 0.5915(2) 0.6556(2) 0.0181(4) Uani d . 1 . .
    C C1 -0.0105(3) 0.5776(3) 0.7860(2) 0.0247(5) Uani d . 1 . .
    H H1A 0.0882 0.5048 0.8597 0.037 Uiso calc R 1 . .
    H H1B -0.1121 0.5297 0.7961 0.037 Uiso calc R 1 . .
    H H1C -0.0703 0.6892 0.7866 0.037 Uiso calc R 1 . .
    C C7 0.4556(5) 0.2630(4) 0.0431(3) 0.0559(8) Uani d . 1 . .
    H H7A 0.3539 0.2136 0.0754 0.084 Uiso calc R 1 . .
    H H7B 0.4450 0.3176 -0.0543 0.084 Uiso calc R 1 . .
    H H7C 0.4384 0.3461 0.0788 0.084 Uiso calc R 1 . .
    C C8 0.8227(5) 0.1820(4) 0.0586(3) 0.0480(7) Uani d . 1 . .
    H H8A 0.8213 0.2500 -0.0369 0.072 Uiso calc R 1 . .
    H H8B 0.9434 0.0827 0.0854 0.072 Uiso calc R 1 . .
    H H8C 0.8175 0.2484 0.1081 0.072 Uiso calc R 1 . .
    C C9 0.6694(4) -0.0318(3) 0.1589(2) 0.0309(5) Uani d . 1 . .
    H H9 0.5524 -0.0563 0.1773 0.037 Uiso calc R 1 . .
loop_
    _atom_site_aniso_label
    _atom_site_aniso_U_11
    _atom_site_aniso_U_22
    _atom_site_aniso_U_33
    _atom_site_aniso_U_12
    _atom_site_aniso_U_13
    _atom_site_aniso_U_23
    Co1 0.0189(2) 0.0105(2) 0.0213(2) -0.00437(16) 0.00295(15) -0.00778(16)
    O4 0.0233(8) 0.0124(7) 0.0237(7) -0.0055(6) 0.0032(5) -0.0082(6)
    O1W 0.0208(7) 0.0153(7) 0.0301(8) -0.0054(6) 0.0030(6) -0.0126(6)
    O3 0.0273(8) 0.0180(7) 0.0221(7) -0.0078(6) 0.0063(6) -0.0110(6)
    O2 0.0279(8) 0.0168(7) 0.0297(8) -0.0076(6) 0.0065(6) -0.0151(7)
    O1 0.0227(8) 0.0146(8) 0.0375(8) -0.0059(6) 0.0044(6) -0.0144(6)
    O5 0.0393(10) 0.0179(8) 0.0395(9) -0.0122(7) 0.0049(7) -0.0051(7)
    N1 0.0172(9) 0.0136(8) 0.0209(8) -0.0043(7) 0.0028(6) -0.0087(7)
    N2 0.0200(8) 0.0098(8) 0.0240(8) -0.0056(7) 0.0010(6) -0.0063(7)
    N3 0.0419(11) 0.0206(9) 0.0236(9) -0.0106(8) 0.0034(8) -0.0076(7)
    C6 0.0152(9) 0.0167(10) 0.0228(10) -0.0060(8) 0.0005(7) -0.0086(8)
    C5 0.0161(9) 0.0155(10) 0.0218(9) -0.0049(8) 0.0017(7) -0.0094(8)
    C4 0.0163(9) 0.0147(10) 0.0227(9) -0.0057(8) 0.0003(7) -0.0091(8)
    C3 0.0152(9) 0.0160(10) 0.0303(10) -0.0045(8) -0.0002(8) -0.0130(9)
    C2 0.0172(10) 0.0128(10) 0.0243(10) -0.0054(8) -0.0001(7) -0.0074(8)
    C1 0.0299(11) 0.0205(11) 0.0245(10) -0.0105(9) 0.0045(8) -0.0096(9)
    C7 0.0534(15) 0.0351(15) 0.0471(15) 0.0034(13) 0.0177(13) -0.0078(12)
    C8 0.0650(16) 0.0353(14) 0.0426(14) -0.0331(13) -0.0161(13) 0.0028(12)
    C9 0.0366(13) 0.0268(12) 0.0336(12) -0.0164(11) 0.0115(10) -0.0143(10)
_geom_special_details
;
All e.s.d.'s (except the e.s.d. in the dihedral angle between two l.s. planes)
are estimated using the full covariance matrix. The cell e.s.d.'s are taken
into account individually in the estimation of e.s.d.'s in distances, angles
and torsion angles; correlations between e.s.d.'s in cell parameters are only
used when they are defined by crystal symmetry. An approximate (isotropic)
treatment of cell e.s.d.'s is used for estimating e.s.d.'s involving l.s.
planes.
;
loop_
    _geom_bond_atom_site_label_1
    _geom_bond_atom_site_label_2
    _geom_bond_site_symmetry_2
    _geom_bond_distance
    _geom_bond_publ_flag
    Co1 O1W 2_576 2.0895(14) ?
    Co1 O1W . 2.0895(14) ?
    Co1 N1 2_576 2.0982(16) ?
    Co1 N1 . 2.0982(16) ?
    Co1 O4 . 2.1543(14) ?
    Co1 O4 2_576 2.1543(14) ?
    O4 C6 . 1.240(2) ?
    O1W H1W2 . 0.8500 ?
    O1W H1W1 . 0.8500 ?
    O3 C6 . 1.287(2) ?
    O2 C3 . 1.282(3) ?
    O2 H2A . 0.863(10) ?
    O1 C3 . 1.237(2) ?
    O5 C9 . 1.237(3) ?
    N1 C2 . 1.327(3) ?
    N1 C5 . 1.371(2) ?
    N2 C2 . 1.353(3) ?
    N2 C4 . 1.368(3) ?
    N2 H2 . 0.8600 ?
    N3 C9 . 1.319(3) ?
    N3 C8 . 1.440(3) ?
    N3 C7 . 1.453(3) ?
    C6 C5 . 1.476(3) ?
    C5 C4 . 1.374(3) ?
    C4 C3 . 1.486(3) ?
    C2 C1 . 1.482(3) ?
    C1 H1A . 0.9600 ?
    C1 H1B . 0.9600 ?
    C1 H1C . 0.9600 ?
    C7 H7A . 0.9600 ?
    C7 H7B . 0.9600 ?
    C7 H7C . 0.9600 ?
    C8 H8A . 0.9600 ?
    C8 H8B . 0.9600 ?
    C8 H8C . 0.9600 ?
    C9 H9 . 0.9300 ?
loop_
    _geom_angle_atom_site_label_1
    _geom_angle_atom_site_label_2
    _geom_angle_atom_site_label_3
    _geom_angle_site_symmetry_1
    _geom_angle_site_symmetry_3
    _geom_angle
    _geom_angle_publ_flag
    O1W Co1 O1W 2_576 . 180.00(8) ?
    O1W Co1 N1 2_576 2_576 90.58(6) ?
    O1W Co1 N1 . 2_576 89.42(6) ?
    O1W Co1 N1 2_576 . 89.42(6) ?
    O1W Co1 N1 . . 90.58(6) ?
    N1 Co1 N1 2_576 . 180.0 ?
    O1W Co1 O4 2_576 . 90.84(5) ?
    O1W Co1 O4 . . 89.16(5) ?
    N1 Co1 O4 2_576 . 101.17(6) ?
    N1 Co1 O4 . . 78.83(6) ?
    O1W Co1 O4 2_576 2_576 89.16(5) ?
    O1W Co1 O4 . 2_576 90.84(5) ?
    N1 Co1 O4 2_576 2_576 78.83(6) ?
    N1 Co1 O4 . 2_576 101.17(6) ?
    O4 Co1 O4 . 2_576 180.0 ?
    C6 O4 Co1 . . 113.98(12) ?
    Co1 O1W H1W2 . . 114.5 ?
    Co1 O1W H1W1 . . 114.9 ?
    H1W2 O1W H1W1 . . 106.7 ?
    C3 O2 H2A . . 108.9(18) ?
    C2 N1 C5 . . 106.13(15) ?
    C2 N1 Co1 . . 142.57(14) ?
    C5 N1 Co1 . . 111.29(12) ?
    C2 N2 C4 . . 107.99(16) ?
    C2 N2 H2 . . 126.0 ?
    C4 N2 H2 . . 126.0 ?
    C9 N3 C8 . . 121.9(2) ?
    C9 N3 C7 . . 120.7(2) ?
    C8 N3 C7 . . 117.2(2) ?
    O4 C6 O3 . . 123.66(18) ?
    O4 C6 C5 . . 118.29(17) ?
    O3 C6 C5 . . 118.04(17) ?
    N1 C5 C4 . . 109.64(17) ?
    N1 C5 C6 . . 117.57(17) ?
    C4 C5 C6 . . 132.78(18) ?
    N2 C4 C5 . . 105.63(17) ?
    N2 C4 C3 . . 123.03(18) ?
    C5 C4 C3 . . 131.33(19) ?
    O1 C3 O2 . . 124.18(18) ?
    O1 C3 C4 . . 119.29(19) ?
    O2 C3 C4 . . 116.53(17) ?
    N1 C2 N2 . . 110.61(17) ?
    N1 C2 C1 . . 125.33(18) ?
    N2 C2 C1 . . 124.06(18) ?
    C2 C1 H1A . . 109.5 ?
    C2 C1 H1B . . 109.5 ?
    H1A C1 H1B . . 109.5 ?
    C2 C1 H1C . . 109.5 ?
    H1A C1 H1C . . 109.5 ?
    H1B C1 H1C . . 109.5 ?
    N3 C7 H7A . . 109.5 ?
    N3 C7 H7B . . 109.5 ?
    H7A C7 H7B . . 109.5 ?
    N3 C7 H7C . . 109.5 ?
    H7A C7 H7C . . 109.5 ?
    H7B C7 H7C . . 109.5 ?
    N3 C8 H8A . . 109.5 ?
    N3 C8 H8B . . 109.5 ?
    H8A C8 H8B . . 109.5 ?
    N3 C8 H8C . . 109.5 ?
    H8A C8 H8C . . 109.5 ?
    H8B C8 H8C . . 109.5 ?
    O5 C9 N3 . . 124.9(2) ?
    O5 C9 H9 . . 117.5 ?
    N3 C9 H9 . . 117.5 ?
loop_
    _geom_torsion_atom_site_label_1
    _geom_torsion_atom_site_label_2
    _geom_torsion_atom_site_label_3
    _geom_torsion_atom_site_label_4
    _geom_torsion_site_symmetry_1
    _geom_torsion_site_symmetry_2
    _geom_torsion_site_symmetry_3
    _geom_torsion_site_symmetry_4
    _geom_torsion
    _geom_torsion_publ_flag
    O1W Co1 O4 C6 2_576 . . . -87.79(14) ?
    O1W Co1 O4 C6 . . . . 92.21(14) ?
    N1 Co1 O4 C6 2_576 . . . -178.54(13) ?
    N1 Co1 O4 C6 . . . . 1.46(13) ?
    O1W Co1 N1 C2 2_576 . . . -89.6(2) ?
    O1W Co1 N1 C2 . . . . 90.4(2) ?
    O4 Co1 N1 C2 . . . . 179.4(2) ?
    O4 Co1 N1 C2 2_576 . . . -0.6(2) ?
    O1W Co1 N1 C5 2_576 . . . 89.19(13) ?
    O1W Co1 N1 C5 . . . . -90.81(13) ?
    O4 Co1 N1 C5 . . . . -1.78(12) ?
    O4 Co1 N1 C5 2_576 . . . 178.22(12) ?
    Co1 O4 C6 O3 . . . . -179.57(15) ?
    Co1 O4 C6 C5 . . . . -0.8(2) ?
    C2 N1 C5 C4 . . . . 0.0(2) ?
    Co1 N1 C5 C4 . . . . -179.25(13) ?
    C2 N1 C5 C6 . . . . -178.74(17) ?
    Co1 N1 C5 C6 . . . . 2.0(2) ?
    O4 C6 C5 N1 . . . . -0.8(3) ?
    O3 C6 C5 N1 . . . . 178.00(16) ?
    O4 C6 C5 C4 . . . . -179.21(19) ?
    O3 C6 C5 C4 . . . . -0.4(3) ?
    C2 N2 C4 C5 . . . . 0.0(2) ?
    C2 N2 C4 C3 . . . . 178.91(17) ?
    N1 C5 C4 N2 . . . . 0.0(2) ?
    C6 C5 C4 N2 . . . . 178.5(2) ?
    N1 C5 C4 C3 . . . . -178.80(19) ?
    C6 C5 C4 C3 . . . . -0.3(4) ?
    N2 C4 C3 O1 . . . . -0.1(3) ?
    C5 C4 C3 O1 . . . . 178.5(2) ?
    N2 C4 C3 O2 . . . . -179.72(17) ?
    C5 C4 C3 O2 . . . . -1.1(3) ?
    C5 N1 C2 N2 . . . . 0.0(2) ?
    Co1 N1 C2 N2 . . . . 178.85(15) ?
    C5 N1 C2 C1 . . . . -179.54(18) ?
    Co1 N1 C2 C1 . . . . -0.7(4) ?
    C4 N2 C2 N1 . . . . 0.0(2) ?
    C4 N2 C2 C1 . . . . 179.55(18) ?
    C8 N3 C9 O5 . . . . -2.9(4) ?
    C7 N3 C9 O5 . . . . -178.2(2) ?
loop_
    _geom_hbond_atom_site_label_D
    _geom_hbond_atom_site_label_H
    _geom_hbond_atom_site_label_A
    _geom_hbond_site_symmetry_A
    _geom_hbond_distance_DH
    _geom_hbond_distance_HA
    _geom_hbond_distance_DA
    _geom_hbond_angle_DHA
    N2 H2 O5 2_656 0.86 1.83 2.670(2) 166.2
    O2 H2A O3 . 0.863(10) 1.593(11) 2.452(2) 173(3)
    O1W H1W2 O1 2_666 0.85 1.91 2.7579(19) 177.6
    O1W H1W1 O1 1_565 0.85 2.03 2.847(2) 160.0
data_global
_journal_date_recd_electronic     2009-04-04
_journal_date_accepted     2009-04-05
_journal_name_full     'Acta Crystallographica, Section E'
_journal_year     2009
_journal_volume     65
_journal_issue      5
_journal_page_first     m504
_journal_page_last     m504
_journal_paper_category     QM
_journal_coeditor_code     SJ2611
_publ_contact_author_name     'Tang, Si-Ping'
_publ_contact_author_address
;
Department of Chemistry and Material Science
Hengyang Normal University
Hengyang
Hunan 421008
People's Republic of China.
;
_publ_contact_author_email     sptang88@163.com
_publ_contact_author_phone     ?
_publ_section_title
;\
Diaquabis(5-carboxy-2-methyl-1<i>H</i>-imidazole-4-carboxylato-\
\k^2^<i>N</i>^3^,<i>O</i>^4^)cobalt(II) dimethylformamide disolvate
;
loop_
    _publ_author_name
    _publ_author_address
    'Tang, Si-Ping'
;
Department of Chemistry and Material Science
Hengyang Normal University
Hengyang
Hunan 421008
People's Republic of China.
;
