# Supplementary material for: Diaqua­bis(5-carb­oxy-2-methyl-1H-imidazole-4-carboxyl­ato-κ2 N 3,O 4)cobalt(II) dimethyl­formamide disolvate
Source: Acta Crystallogr Sect E Struct Rep Online. 2009 Apr 10;65(Pt 5):m504. doi: 10.1107/S1600536809012902 (PMC2977566; doi:10.1107/S1600536809012902)
Supplement: Supplementary file 2 [file e-65-0m504-Isup2.hkl]

# 
# h,k,l, Fc-squared, Fo-squared, sigma(Fo-squared) and status flag 
# 
data_I
_shelx_title ' COM in P1                        P-1' 
_shelx_refln_list_code          4 
_shelx_F_calc_maximum      132.01 
_exptl_crystal_F_000       301.00 
_reflns_d_resolution_high  0.8107 
 
loop_ 
 _symmetry_equiv_pos_as_xyz 
 'x, y, z' 
 '-x, -y, -z' 
 
_cell_length_a     7.1979 
_cell_length_b     9.2180 
_cell_length_c    10.8659 
_cell_angle_alpha  65.173 
_cell_angle_beta   83.459 
_cell_angle_gamma  68.254 
 
_shelx_F_squared_multiplier     1.000 
 
loop_ 
 _refln_index_h 
 _refln_index_k 
 _refln_index_l 
 _refln_F_squared_calc 
 _refln_F_squared_meas 
 _refln_F_squared_sigma 
 _refln_observed_status 
   1   0   0      538.95      509.76     23.99 o 
   2   0   0      274.89      247.54      6.77 o 
   3   0   0      144.72      141.94      4.18 o 
   4   0   0        2.20        1.91      0.43 o 
   5   0   0      644.68      638.86     21.85 o 
   6   0   0      146.56      150.52     16.06 o 
   7   0   0       32.57       37.49      3.74 o 
   8   0   0       19.72       17.71      3.01 o 
  -7   1   0       94.72      100.34      7.08 o 
  -6   1   0      297.48      321.42     12.02 o 
  -5   1   0       17.59       12.56      1.34 o 
  -4   1   0        1.52        5.60      0.86 o 
  -3   1   0     1081.10     1003.22     33.16 o 
  -2   1   0     1035.84      973.21     25.76 o 
  -1   1   0       63.55       57.56      1.86 o 
   0   1   0      532.06      694.75     22.53 o 
   1   1   0     2420.66     2446.62    110.87 o 
   2   1   0      156.97      141.58      4.31 o 
   3   1   0       10.81        7.95      0.80 o 
   4   1   0     1146.43     1153.45     30.69 o 
   5   1   0        5.58        4.82      0.61 o 
   6   1   0      392.98      383.51     19.71 o 
   7   1   0      130.17      130.39      8.46 o 
   8   1   0        5.57        2.36      1.42 o 
  -7   2   0      153.85      163.45     10.49 o 
  -6   2   0       31.69       34.66      3.63 o 
  -5   2   0      207.77      226.77      8.76 o 
  -4   2   0      389.30      414.09     11.63 o 
  -3   2   0      372.99      346.22      9.69 o 
  -2   2   0      879.03      939.19     30.13 o 
  -1   2   0       70.03       84.01      2.55 o 
   0   2   0     1079.00     1128.48     55.98 o 
   1   2   0     3456.60     3676.30     96.26 o 
   2   2   0      281.49      298.13      9.93 o 
   3   2   0      413.43      399.00     10.93 o 
   4   2   0      740.81      745.05     24.84 o 
   5   2   0      114.61       84.27      8.36 o 
   6   2   0      235.45      229.32     12.70 o 
   7   2   0      331.25      324.58     17.46 o 
   8   2   0      117.50      115.18      8.20 o 
  -6   3   0      153.72      164.10     10.49 o 
  -5   3   0       18.91       14.73      2.54 o 
  -4   3   0      218.31      205.76     11.61 o 
  -3   3   0      161.95      143.71      4.48 o 
  -2   3   0      935.61      939.64     25.11 o 
  -1   3   0     1046.54     1050.96     38.34 o 
   0   3   0        1.98        1.62      0.53 o 
   1   3   0      325.51      379.64     10.28 o 
   2   3   0      333.29      336.38      9.19 o 
   3   3   0      720.27      660.79     21.60 o 
   4   3   0      280.63      283.34      9.90 o 
   5   3   0      146.75      136.30      5.44 o 
   6   3   0       54.56       54.79      2.89 o 
   7   3   0        1.09        0.62      1.09 o 
   8   3   0      139.31      156.30     10.20 o 
  -6   4   0        0.88        1.74      1.67 o 
  -5   4   0      133.97      153.51      9.94 o 
  -4   4   0      405.56      407.14     21.41 o 
  -3   4   0       50.33       49.33      2.64 o 
  -2   4   0       10.03        9.76      1.07 o 
  -1   4   0        1.55        4.04      0.71 o 
   0   4   0     2646.72     3092.95    148.43 o 
   1   4   0      205.83      244.67      6.93 o 
   2   4   0      831.99      798.20     21.37 o 
   3   4   0      226.18      207.46      7.43 o 
   4   4   0        4.63        2.83      0.67 o 
   5   4   0       62.59       61.55      3.21 o 
   6   4   0       13.42       13.40      1.47 o 
   7   4   0      364.07      381.19     20.18 o 
   8   4   0      193.46      151.07     10.12 o 
  -5   5   0       18.70       17.06      3.12 o 
  -4   5   0        1.43        0.98      1.20 o 
  -3   5   0      582.02      553.38     28.16 o 
  -2   5   0       77.19       59.46      8.44 o 
  -1   5   0      457.59      519.74     24.60 o 
   0   5   0      766.71      785.56     26.23 o 
   2   5   0     1132.24     1315.79     34.93 o 
   3   5   0      192.11      185.57      5.54 o 
   4   5   0      468.18      462.07     17.31 o 
   5   5   0       95.32       86.49      4.02 o 
   6   5   0      103.47      101.62      4.69 o 
   7   5   0       17.27       14.90      5.23 o 
   8   5   0       93.38       89.31      7.22 o 
  -4   6   0      375.34      344.57     19.42 o 
  -3   6   0        0.57        0.87      1.09 o 
  -2   6   0      103.96       96.74      4.55 o 
  -1   6   0       27.38       21.81      2.25 o 
   0   6   0      271.90      312.27     15.75 o 
   1   6   0      843.83      883.56     29.51 o 
   2   6   0        0.73        1.12      0.58 o 
   3   6   0       48.21       47.88      2.49 o 
   4   6   0       91.20       88.64      4.00 o 
   5   6   0      341.17      368.74     18.91 o 
   6   6   0       96.89       91.05      4.45 o 
   7   6   0      254.12      295.45     11.38 o 
   8   6   0      125.45      130.32      9.36 o 
  -3   7   0      131.92      120.81      8.60 o 
  -2   7   0      198.48      185.51     11.29 o 
  -1   7   0      148.58      135.51      8.06 o 
   0   7   0      561.91      585.07     20.29 o 
   1   7   0      993.07      997.30     65.72 o 
   2   7   0      122.70      130.90      7.95 o 
   3   7   0       44.30       36.36      3.37 o 
   4   7   0        5.70        5.41      1.60 o 
   5   7   0      324.93      305.49     11.25 o 
   6   7   0      379.93      384.97     14.02 o 
   7   7   0        0.60        0.60      0.86 o 
   8   7   0      130.37      148.61     10.16 o 
  -2   8   0       10.91        8.31      2.29 o 
  -1   8   0        3.13        1.13      0.91 o 
   0   8   0      186.30      183.39      7.69 o 
   1   8   0       43.52       48.10      2.95 o 
   2   8   0      764.11      803.17     38.21 o 
   3   8   0      335.99      314.41     16.55 o 
   4   8   0       37.04       30.12      3.37 o 
   5   8   0      151.89      139.68      8.71 o 
   6   8   0        4.10        5.04      1.74 o 
   7   8   0        9.58        9.79      1.72 o 
  -1   9   0       85.49       74.07      6.21 o 
   0   9   0        8.04        4.69      1.30 o 
   1   9   0       21.14       19.09      3.12 o 
   2   9   0      126.37      136.81      8.93 o 
   3   9   0       53.76       62.67      5.37 o 
   4   9   0      299.06      285.75     15.75 o 
   5   9   0      116.84      106.22      7.44 o 
   6   9   0      140.46      143.09      9.36 o 
   2  10   0       43.17       40.86      4.57 o 
   4  10   0       28.93       33.57      4.32 o 
   5  10   0        1.11        2.65      1.63 o 
  -6  -9   1      354.34      367.91     19.74 o 
  -5  -9   1      284.65      277.44     15.50 o 
  -4  -9   1       27.84       24.31      3.41 o 
  -3  -9   1       51.66       39.92      4.32 o 
  -2  -9   1       85.86       92.39      7.00 o 
  -1  -9   1      287.13      279.54     15.46 o 
   0  -9   1       67.66       65.41      3.95 o 
  -7  -8   1      211.47      158.04     10.09 o 
  -6  -8   1        6.53        4.43      1.78 o 
  -4  -8   1       45.02       38.58      3.81 o 
  -3  -8   1        2.72        1.02      1.31 o 
  -2  -8   1      288.90      271.38     14.73 o 
  -1  -8   1      263.74      257.27     18.91 o 
   0  -8   1      101.32      101.40      7.46 o 
   1  -8   1        0.79        0.65      1.05 o 
   2  -8   1       14.76       12.52      2.69 o 
  -7  -7   1        8.34        7.42      1.55 o 
  -6  -7   1      318.45      335.71     12.56 o 
  -5  -7   1       33.21       28.43      2.27 o 
  -4  -7   1       28.85       23.70      2.79 o 
  -3  -7   1        0.62        1.49      1.27 o 
  -2  -7   1       54.80       48.63      4.14 o 
  -1  -7   1     1588.94     1605.13     52.83 o 
   0  -7   1      560.23      583.98     20.33 o 
   1  -7   1       32.81       28.72      3.85 o 
   2  -7   1      204.76      176.59     11.10 o 
   3  -7   1       33.38       27.69      3.74 o 
  -8  -6   1      118.98      116.96      8.60 o 
  -7  -6   1      345.34      373.67     20.45 o 
  -6  -6   1      144.04      141.31      6.19 o 
  -5  -6   1        0.56       -0.12      0.66 o 
  -4  -6   1      667.55      665.79     22.41 o 
  -3  -6   1      170.73      157.71      6.22 o 
  -2  -6   1        3.34        2.37      0.67 o 
  -1  -6   1       96.43       93.76      4.14 o 
   0  -6   1      269.80      284.61     11.54 o 
   1  -6   1       11.48       10.63      1.35 o 
   2  -6   1      214.33      205.69     12.08 o 
   3  -6   1      181.62      176.55     11.07 o 
   4  -6   1      135.33      130.75      9.22 o 
  -8  -5   1       18.90       26.46      3.88 o 
  -7  -5   1        0.41       -0.06      0.81 o 
  -6  -5   1       82.85       74.81      3.89 o 
  -5  -5   1      196.08      197.76      7.71 o 
  -4  -5   1      145.19      140.82      5.66 o 
  -3  -5   1      731.58      788.12     25.99 o 
  -2  -5   1      377.02      403.24     11.24 o 
  -1  -5   1       42.23       40.28      1.64 o 
   0  -5   1       59.17       52.12      2.64 o 
   1  -5   1       64.54       61.83      3.03 o 
   2  -5   1       68.22       63.95      4.16 o 
   3  -5   1      223.24      219.88     12.77 o 
   4  -5   1       17.72       10.31      2.40 o 
   5  -5   1       23.55       16.15      3.08 o 
  -8  -4   1       71.65       79.40      6.71 o 
  -7  -4   1      272.02      275.32     10.53 o 
  -6  -4   1       63.89       49.32      4.43 o 
  -5  -4   1      377.07      358.17     12.72 o 
  -4  -4   1       51.55       30.27      1.91 o 
  -3  -4   1       69.09       60.02      2.77 o 
  -2  -4   1      654.47      741.24     29.98 o 
  -1  -4   1      837.65      933.30     24.94 o 
   0  -4   1     1710.49     2079.46     54.83 o 
   1  -4   1      200.64      176.30      6.59 o 
   2  -4   1      355.45      342.01     15.08 o 
   3  -4   1      421.81      414.36     21.52 o 
   4  -4   1       24.88       26.78      3.19 o 
   5  -4   1      156.48      159.78     10.31 o 
   6  -4   1        0.36        1.34      1.56 o 
  -8  -3   1       24.97       28.38      3.85 o 
  -7  -3   1        1.87        2.32      1.20 o 
  -6  -3   1      239.94      217.23      8.29 o 
  -5  -3   1     1042.10     1008.23     82.99 o 
  -4  -3   1      307.15      281.21      9.94 o 
  -3  -3   1      221.04      246.08      8.66 o 
  -2  -3   1      942.51     1100.07     29.18 o 
  -1  -3   1     1178.58     1287.62     34.01 o 
   0  -3   1      509.93      447.64     12.14 o 
   1  -3   1      834.31      950.08     31.17 o 
   2  -3   1      933.00      914.45     24.49 o 
   3  -3   1        5.90        5.36      0.75 o 
   4  -3   1       12.32        9.36      1.96 o 
   5  -3   1        3.96        3.19      1.52 o 
   6  -3   1      213.00      209.28     12.74 o 
  -8  -2   1       28.08       28.89      3.88 o 
  -7  -2   1      213.76      236.43     13.54 o 
  -6  -2   1      253.91      252.56      9.87 o 
  -5  -2   1      182.26      156.01      6.03 o 
  -4  -2   1     1552.21     1514.09     48.68 o 
  -3  -2   1      298.11      307.33     10.45 o 
  -2  -2   1      233.88      279.66      9.45 o 
  -1  -2   1     1645.18     1947.53     51.09 o 
   0  -2   1     5880.61     6709.12    223.57 o 
   1  -2   1      269.13      277.37      7.89 o 
   3  -2   1      593.52      601.23     16.37 o 
   4  -2   1      149.02      154.57      6.18 o 
   5  -2   1      108.94      113.66      5.05 o 
   6  -2   1       85.17       81.04      6.17 o 
   7  -2   1       77.24       87.79      6.86 o 
  -8  -1   1        4.25        5.66      1.85 o 
  -7  -1   1      197.56      209.86     12.27 o 
  -6  -1   1      118.12      109.89      7.15 o 
  -5  -1   1      637.36      651.42     22.12 o 
  -4  -1   1     1035.99      970.47     33.91 o 
  -3  -1   1      184.49      135.61      4.00 o 
  -2  -1   1      110.18       76.28      7.42 o 
  -1  -1   1     1495.94     1310.91     47.25 o 
   0  -1   1        1.18        2.02      0.38 o 
   1  -1   1      222.35      238.56      7.89 o 
   2  -1   1       67.99       42.80      1.52 o 
   3  -1   1       70.84       74.70      2.47 o 
   4  -1   1      451.62      503.07     17.34 o 
   5  -1   1        7.22        3.60      0.88 o 
   6  -1   1      293.53      307.32     11.60 o 
   7  -1   1      150.18      158.04      7.03 o 
  -8   0   1       58.45       61.87      5.55 o 
  -7   0   1       27.29       29.58      3.34 o 
  -6   0   1       28.68       26.42      2.87 o 
  -5   0   1      297.94      302.31     10.96 o 
  -4   0   1      400.36      396.18     18.22 o 
  -3   0   1       33.54       29.87      1.58 o 
  -2   0   1      581.11      626.44     22.43 o 
  -1   0   1     1664.82     1465.64     65.14 o 
   1   0   1     1136.00     1202.14     56.21 o 
   2   0   1      737.19      792.67     21.04 o 
   3   0   1      410.12      329.74      9.09 o 
   4   0   1       54.87       42.02      1.65 o 
   5   0   1      410.28      417.38     14.74 o 
   6   0   1        3.07        1.28      0.74 o 
   7   0   1       35.22       38.18      3.81 o 
   8   0   1      104.14      114.35      8.09 o 
  -7   1   1      131.12      140.48      9.07 o 
  -6   1   1       36.96       37.11      2.59 o 
  -5   1   1        0.85        1.36      0.50 o 
  -4   1   1      583.04      628.35     18.98 o 
  -3   1   1     1038.68     1029.84     27.41 o 
  -2   1   1       28.76       29.13      1.66 o 
  -1   1   1     1741.53     1603.68     71.24 o 
   0   1   1      357.25      387.30     23.19 o 
   1   1   1      657.47      706.95     41.32 o 
   2   1   1    15117.74    14418.20    377.38 o 
   3   1   1      300.72      291.75      8.05 o 
   4   1   1      647.56      572.04     24.21 o 
   5   1   1      112.63      119.77      4.93 o 
   6   1   1       18.85       15.38      1.54 o 
   7   1   1      292.18      311.51     16.87 o 
   8   1   1       19.96       20.94      3.19 o 
  -6   2   1       89.48       94.36      4.63 o 
  -5   2   1      119.83      105.02      4.71 o 
  -4   2   1     1632.44     1576.27     41.96 o 
  -3   2   1        3.93        1.27      0.36 o 
  -2   2   1       55.80       75.29      2.46 o 
  -1   2   1      267.60      284.56      7.79 o 
   0   2   1      147.88      146.14      5.19 o 
   1   2   1      144.73      132.63      3.74 o 
   2   2   1       29.35       26.91      1.11 o 
   3   2   1      333.79      341.98      9.37 o 
   4   2   1      130.29      125.18      8.93 o 
   5   2   1       86.12       72.22      2.56 o 
   6   2   1      135.97      127.20      7.91 o 
   7   2   1      116.06      119.21      7.95 o 
   8   2   1      248.49      251.45     14.66 o 
  -7   3   1       22.22       23.84      3.56 o 
  -6   3   1      107.38      107.71      7.69 o 
  -5   3   1      199.41      214.87     12.30 o 
  -4   3   1      323.51      327.40     10.23 o 
  -3   3   1     1121.50     1146.89     30.67 o 
  -2   3   1       39.70       45.19      2.25 o 
  -1   3   1      782.76      807.91     26.56 o 
   0   3   1     2581.20     3385.82    108.91 o 
   1   3   1     1176.16     1328.35     60.39 o 
   2   3   1     2258.62     2224.62     72.43 o 
   3   3   1     1182.06     1181.26     31.27 o 
   4   3   1       11.86       21.94      1.07 o 
   5   3   1        0.61        0.65      0.49 o 
   6   3   1      268.57      286.33     15.28 o 
   7   3   1       86.42       83.14      6.17 o 
   8   3   1      318.67      334.30     18.47 o 
  -6   4   1       12.99       13.68      2.94 o 
  -5   4   1      313.59      313.14     17.35 o 
  -4   4   1      465.07      488.03     25.00 o 
  -3   4   1        3.12        1.02      0.69 o 
  -2   4   1       33.05       48.42      5.06 o 
  -1   4   1      158.81      174.03      6.54 o 
   1   4   1     3214.10     3959.98    103.78 o 
   2   4   1      107.18      135.56      4.06 o 
   3   4   1      655.01      646.88     17.43 o 
   4   4   1        4.38        2.66      0.54 o 
   5   4   1        2.03        9.33      1.42 o 
   6   4   1       14.76       12.83      1.36 o 
   7   4   1      357.09      316.48     17.27 o 
   8   4   1      147.55      145.27      9.65 o 
  -5   5   1       96.49       94.21      7.22 o 
  -4   5   1        0.87        1.52      1.20 o 
  -3   5   1      376.68      413.28     24.62 o 
  -2   5   1      347.32      313.75     11.40 o 
  -1   5   1       16.03        9.38      1.13 o 
   0   5   1      583.92      567.69     24.37 o 
   1   5   1      832.23      900.53     43.75 o 
   2   5   1      871.98     1030.67     27.54 o 
   3   5   1      107.36      110.77      3.55 o 
   4   5   1     1362.33     1427.18     46.14 o 
   5   5   1       46.88       40.08      2.38 o 
   6   5   1       30.67       29.04      5.44 o 
   7   5   1      134.44      133.69      8.82 o 
   8   5   1       76.50       85.57      6.93 o 
  -5   6   1       75.72       80.09      6.90 o 
  -4   6   1      534.37      532.63     27.94 o 
  -3   6   1        3.84        2.58      1.38 o 
  -2   6   1       10.86       16.66      2.36 o 
  -1   6   1      218.12      207.14      8.35 o 
   0   6   1        0.95        1.58      0.69 o 
   1   6   1      932.77     1221.12     40.22 o 
   2   6   1       19.20       14.99      1.32 o 
   3   6   1        1.01        0.82      0.37 o 
   4   6   1     1527.95     1613.22     52.15 o 
   5   6   1      430.66      414.83     14.51 o 
   6   6   1       12.17        9.71      1.41 o 
   7   6   1       51.60       53.06      4.94 o 
   8   6   1       68.64       72.80      6.35 o 
  -4   7   1      106.67       99.40      7.84 o 
  -3   7   1      317.56      295.69     16.87 o 
  -2   7   1      385.16      380.06     19.31 o 
  -1   7   1       44.20       48.00      3.03 o 
   0   7   1        0.89        1.83      0.83 o 
   1   7   1      216.23      221.89      8.61 o 
   2   7   1      113.32      127.94      7.20 o 
   3   7   1        6.87        4.75      1.45 o 
   4   7   1      127.84      111.35      4.82 o 
   5   7   1      128.34      119.63      6.35 o 
   6   7   1       62.34       61.33      3.46 o 
   7   7   1       17.63       17.81      2.00 o 
   8   7   1       90.48      104.59      8.06 o 
  -3   8   1      162.88      149.37     10.20 o 
  -2   8   1       49.00       37.52      4.06 o 
  -1   8   1       34.05       29.53      2.41 o 
   0   8   1      169.09      173.97     10.31 o 
   1   8   1      431.46      449.19     16.17 o 
   2   8   1      591.90      669.75     23.18 o 
   3   8   1      708.59      748.33     35.71 o 
   4   8   1       12.37        9.44      2.07 o 
   5   8   1       23.84       21.19      2.87 o 
   6   8   1       16.88       14.66      2.47 o 
   7   8   1       78.78       75.18      4.24 o 
  -1   9   1        7.78        7.76      1.60 o 
   0   9   1        5.25        6.78      1.44 o 
   1   9   1       26.26       23.95      2.20 o 
   2   9   1      237.89      248.95     14.08 o 
   3   9   1       12.28       12.34      2.58 o 
   4   9   1      420.22      403.43     20.94 o 
   5   9   1       78.87       73.78      5.84 o 
   6   9   1       10.92        9.36      2.29 o 
   7   9   1      121.24      118.05      8.17 o 
   1  10   1      378.33      415.77     22.06 o 
   2  10   1       95.45       93.12      7.22 o 
   3  10   1       62.49       51.28      5.04 o 
   5  10   1        1.17        0.62      1.56 o 
  -5  -9   2       72.55       62.82      5.55 o 
  -4  -9   2       10.28       12.70      2.79 o 
  -3  -9   2        1.20        0.18      1.34 o 
  -2  -9   2       50.99       40.75      4.35 o 
  -1  -9   2      236.32      239.08     13.79 o 
  -6  -8   2        6.10        6.02      2.00 o 
  -5  -8   2      106.17       90.87      6.75 o 
  -4  -8   2      218.92      192.23     11.36 o 
  -3  -8   2      100.30      103.06      7.15 o 
  -2  -8   2      428.81      409.35     20.98 o 
  -1  -8   2       19.71       20.90      3.08 o 
   0  -8   2       70.98       68.54      5.86 o 
   1  -8   2       14.39       11.87      2.50 o 
  -7  -7   2       36.20       24.99      7.26 o 
  -6  -7   2       82.61       77.15      5.95 o 
  -5  -7   2      345.35      358.51     34.77 o 
  -4  -7   2       27.63       13.28      2.32 o 
  -3  -7   2      103.23      100.99      6.75 o 
  -2  -7   2       18.88       14.92      2.47 o 
  -1  -7   2      279.23      240.48      9.26 o 
   0  -7   2      289.99      291.40     11.00 o 
   1  -7   2       43.50       43.08      4.14 o 
   2  -7   2      104.40       92.14      6.97 o 
   3  -7   2        0.62        0.91      1.52 o 
  -8  -6   2      127.47      132.44      6.37 o 
  -7  -6   2       56.25       51.54      3.44 o 
  -6  -6   2       41.41       40.06      2.82 o 
  -5  -6   2      169.14      171.51      7.10 o 
  -4  -6   2      648.76      701.12     24.30 o 
  -3  -6   2        1.84        1.67      0.71 o 
  -2  -6   2       37.12       33.60      3.23 o 
  -1  -6   2        1.15        2.04      0.71 o 
   0  -6   2       21.36       20.91      1.75 o 
   1  -6   2     1453.91     1495.68     49.36 o 
   2  -6   2      427.32      432.18     22.79 o 
   3  -6   2      122.98      111.95      7.98 o 
   4  -6   2       94.12       93.99      7.40 o 
  -8  -5   2        5.01        6.39      2.47 o 
  -7  -5   2       44.45       38.75      2.83 o 
  -6  -5   2       96.53       97.56      4.78 o 
  -4  -5   2      534.84      548.90     18.77 o 
  -3  -5   2       33.61       32.41      2.06 o 
  -2  -5   2      435.40      441.48     12.33 o 
  -1  -5   2       63.21       52.37      4.59 o 
   0  -5   2       62.29       77.48      3.55 o 
   1  -5   2      404.74      389.84     13.76 o 
   2  -5   2      333.61      339.64     18.11 o 
   3  -5   2       12.87       14.37      2.54 o 
   4  -5   2        6.21        4.54      1.85 o 
   5  -5   2        1.89        1.60      1.67 o 
  -8  -4   2        0.48        0.91      1.63 o 
  -7  -4   2       48.52       46.84      3.47 o 
  -6  -4   2       12.38       13.51      2.09 o 
  -5  -4   2      133.98      123.04      6.02 o 
  -4  -4   2      660.53      686.42     22.96 o 
  -3  -4   2       32.44       30.34      2.65 o 
  -2  -4   2      313.12      366.63     10.25 o 
  -1  -4   2     1250.60     1443.56     38.35 o 
   0  -4   2      455.79      541.39     14.82 o 
   1  -4   2       44.21       38.38      2.11 o 
   2  -4   2      719.40      686.46     23.10 o 
   3  -4   2      135.59      147.37      9.07 o 
   4  -4   2        0.53       -0.44      0.87 o 
   5  -4   2       83.20       70.33      6.02 o 
  -8  -3   2       27.97       26.71      3.70 o 
  -7  -3   2       24.17       19.22      3.81 o 
  -6  -3   2      194.61      189.72      7.55 o 
  -5  -3   2     1061.73     1067.04     35.04 o 
  -4  -3   2       99.09       96.72      4.14 o 
  -3  -3   2      172.55      144.50      7.55 o 
  -2  -3   2      150.52      209.57      7.27 o 
  -1  -3   2     1951.11     2201.89     57.97 o 
   0  -3   2      870.96      906.10     24.21 o 
   1  -3   2       13.59       13.39      0.84 o 
   2  -3   2     1581.68     1685.84     44.63 o 
   3  -3   2      102.89       97.75      6.90 o 
   4  -3   2       97.72       98.38      6.71 o 
   5  -3   2       12.86       11.14      2.40 o 
   6  -3   2      134.08      138.30      9.40 o 
  -8  -2   2      209.70      215.27     13.03 o 
  -7  -2   2        3.28        2.29      1.34 o 
  -6  -2   2      162.85      153.81      6.31 o 
  -5  -2   2        4.36        3.73      0.84 o 
  -4  -2   2      247.85      233.54      8.41 o 
  -2  -2   2       38.39       38.47      2.61 o 
  -1  -2   2      966.26      947.11     25.12 o 
   0  -2   2        8.04        8.27      1.74 o 
   1  -2   2       64.06       48.49      1.73 o 
   2  -2   2      101.82      111.71      3.45 o 
   3  -2   2     1731.69     1842.47     60.56 o 
   4  -2   2      392.19      379.94     13.59 o 
   5  -2   2        2.80        2.07      0.85 o 
   6  -2   2        7.48        8.35      2.21 o 
   7  -2   2        0.36        0.69      1.49 o 
  -8  -1   2       56.64       58.75      5.26 o 
  -7  -1   2       35.65       33.82      3.67 o 
  -6  -1   2       72.80       77.95      3.80 o 
  -4  -1   2      729.92      671.08     18.21 o 
  -3  -1   2      141.28      130.60      3.92 o 
  -2  -1   2     2043.24     2212.99     72.12 o 
  -1  -1   2        1.73        0.73      0.24 o 
   0  -1   2      680.08      686.67     22.35 o 
   1  -1   2     1067.87      983.38     33.10 o 
   2  -1   2      417.26      399.85     10.90 o 
   3  -1   2      859.88      951.74     25.34 o 
   4  -1   2      484.20      504.42     18.74 o 
   6  -1   2      112.76      120.15     20.23 o 
   7  -1   2      199.18      212.39      8.89 o 
  -8   0   2      110.75      117.87      8.35 o 
  -7   0   2        0.62        1.60      1.27 o 
  -6   0   2       80.53       85.35      6.06 o 
  -5   0   2      737.99      734.72     20.10 o 
  -4   0   2      992.49      929.39     34.67 o 
  -3   0   2      140.89      140.54      6.67 o 
  -2   0   2     1166.37     1164.93     30.79 o 
  -1   0   2      422.12      351.95     11.63 o 
   0   0   2     1201.49     1248.19     55.52 o 
   1   0   2      839.28      880.45     30.86 o 
   2   0   2        9.68        7.51      0.76 o 
   3   0   2      361.59      337.95     11.80 o 
   4   0   2        6.65        4.81      0.85 o 
   5   0   2        0.56        0.39      0.55 o 
   6   0   2       44.42       39.76      4.06 o 
   7   0   2       41.65       46.31      3.05 o 
   8   0   2       96.19       92.90      7.08 o 
  -7   1   2        9.11       12.23      2.36 o 
  -6   1   2        5.24        3.56      1.27 o 
  -5   1   2      291.58      320.70     11.36 o 
  -4   1   2      256.68      224.82      6.69 o 
  -3   1   2     1499.89     1534.10     40.57 o 
  -1   1   2        2.67        3.55      0.38 o 
   0   1   2      135.93      127.15      3.96 o 
   1   1   2     2790.24     2900.89     76.04 o 
   2   1   2    17426.85    17561.13    571.19 o 
   3   1   2     1303.70     1143.16     88.02 o 
   4   1   2        1.20        0.66      0.28 o 
   5   1   2       72.56       63.63      3.37 o 
   6   1   2        8.43        7.55      1.31 o 
   7   1   2      491.89      497.17     25.33 o 
   8   1   2       20.29       16.19      2.87 o 
  -6   2   2      373.07      411.69     15.06 o 
  -5   2   2      183.25      195.62      7.70 o 
  -4   2   2      984.86      973.95     26.32 o 
  -3   2   2        3.29        6.44      0.67 o 
  -2   2   2        1.65        3.01      0.44 o 
  -1   2   2      996.45     1147.94     37.64 o 
   0   2   2      453.72      453.42     12.23 o 
   1   2   2      987.32     1035.09     27.38 o 
   2   2   2     1055.89     1068.84     31.72 o 
   3   2   2     3325.02     3435.02     90.05 o 
   4   2   2     2224.21     2443.71     64.28 o 
   5   2   2       47.64       36.66      3.70 o 
   6   2   2      161.67      168.83     10.49 o 
   7   2   2      150.78      144.87      9.18 o 
   8   2   2       44.50       45.94      4.54 o 
  -6   3   2       16.88       14.48      2.61 o 
  -5   3   2      271.35      288.69     15.68 o 
  -4   3   2      313.00      351.25     12.61 o 
  -3   3   2      197.86      179.17      9.73 o 
  -2   3   2     1266.84     1328.26     35.24 o 
  -1   3   2        1.37        4.18      0.44 o 
   0   3   2     2072.59     2446.66     64.29 o 
   1   3   2        4.77        8.93      0.67 o 
   2   3   2       76.82       83.05      2.65 o 
   3   3   2      651.57      648.12     17.44 o 
   4   3   2      282.32      288.27      8.15 o 
   5   3   2       22.06       20.12      1.78 o 
   6   3   2       19.12       15.28      2.36 o 
   7   3   2      202.41      230.98     13.21 o 
   8   3   2       86.38       70.62      5.95 o 
  -6   4   2        1.61        0.11      1.23 o 
  -5   4   2      142.67      150.20      9.51 o 
  -4   4   2      376.95      391.75     14.07 o 
  -3   4   2       55.89       41.63      3.90 o 
  -2   4   2      162.76      150.54      5.17 o 
  -1   4   2      831.55      848.96     40.90 o 
   0   4   2     1610.11     1911.51     61.94 o 
   1   4   2      824.38     1041.59     27.65 o 
   2   4   2        4.09        6.33      0.58 o 
   3   4   2      226.18      174.11      8.92 o 
   4   4   2     2030.57     2121.87     56.02 o 
   5   4   2      322.42      307.30     10.83 o 
   6   4   2        0.51        0.04      0.98 o 
   7   4   2       79.60       87.49      6.60 o 
   8   4   2       69.58       67.64      5.77 o 
  -5   5   2       11.98       13.39      2.76 o 
  -4   5   2       19.28       18.62      2.83 o 
  -3   5   2      828.85      899.64     30.32 o 
  -2   5   2      124.73      126.86      5.39 o 
  -1   5   2       17.59       13.46      1.33 o 
   0   5   2       80.94       85.44      3.76 o 
   1   5   2       68.07      107.60      4.40 o 
   2   5   2      965.09     1133.45     30.24 o 
   3   5   2      458.59      484.14     21.60 o 
   4   5   2      269.86      222.79      6.54 o 
   5   5   2      196.21      186.60      7.07 o 
   6   5   2       37.29       29.61      2.06 o 
   7   5   2       11.80       12.63      2.58 o 
   8   5   2       39.39       42.57      4.75 o 
  -5   6   2        0.52        0.73      1.34 o 
  -4   6   2      445.22      463.89     24.60 o 
  -3   6   2      367.58      355.42     13.19 o 
  -2   6   2       70.69       64.41      3.55 o 
  -1   6   2      418.02      468.37     16.50 o 
   0   6   2      176.69      215.06     10.34 o 
   1   6   2      357.93      419.71     14.65 o 
   2   6   2      284.42      287.32     10.33 o 
   3   6   2      963.41      998.05     26.84 o 
   4   6   2      715.51      743.95     24.68 o 
   5   6   2      120.81      118.17      5.05 o 
   6   6   2      234.93      230.94      8.82 o 
   7   6   2       25.49       27.22      3.67 o 
   8   6   2       42.28       49.46      5.12 o 
  -4   7   2      180.38      176.33     11.50 o 
  -3   7   2      471.29      436.64     23.30 o 
  -2   7   2      548.95      537.49     19.17 o 
  -1   7   2      414.68      460.56     16.61 o 
   0   7   2       55.32       69.92      3.67 o 
   1   7   2       55.99       64.67      3.37 o 
   2   7   2       11.82       13.91      1.46 o 
   3   7   2     1035.07     1173.63     38.87 o 
   4   7   2        9.74        7.03      1.05 o 
   5   7   2       46.86       41.47      2.62 o 
   6   7   2      156.36      158.59      6.64 o 
   7   7   2      149.22      159.86     10.12 o 
   8   7   2       65.91       66.01      6.02 o 
  -3   8   2      226.98      226.92     13.83 o 
  -2   8   2      104.95      111.08      7.66 o 
  -1   8   2       49.60       38.87      2.86 o 
   0   8   2      635.52      656.77     72.45 o 
   1   8   2      267.10      297.65     11.29 o 
   2   8   2       49.28       51.08      3.03 o 
   3   8   2      543.94      633.87     30.77 o 
   4   8   2      262.84      269.52     14.41 o 
   6   8   2        0.57        0.34      0.80 o 
   7   8   2       80.40       72.93      4.11 o 
   8   8   2      198.45      203.91     12.85 o 
  -2   9   2       68.52       68.30      5.95 o 
  -1   9   2       42.14       38.50      4.21 o 
   0   9   2       52.52       50.70      3.39 o 
   1   9   2       92.71       76.53     11.39 o 
   2   9   2       35.66       34.04      3.88 o 
   3   9   2       79.23       79.80      6.13 o 
   4   9   2      906.64      999.71     47.18 o 
   6   9   2       22.48       19.42      2.94 o 
   7   9   2       11.90       11.65      2.58 o 
   0  10   2       40.89       44.71      3.24 o 
   1  10   2      101.41      103.14      7.73 o 
   2  10   2        6.95        5.55      2.21 o 
   3  10   2        5.18        5.77      2.14 o 
   4  10   2      188.21      174.08     10.89 o 
   6  10   2      199.86      186.24     11.47 o 
  -6  -8   3       18.98       13.94      2.83 o 
  -5  -8   3       70.00       73.49      6.02 o 
  -4  -8   3      251.22      234.29     13.46 o 
  -3  -8   3      228.75      237.01     13.46 o 
  -2  -8   3       15.36       13.35      2.54 o 
  -1  -8   3       21.30       15.02      2.69 o 
   0  -8   3        6.40       10.89      2.40 o 
  -7  -7   3       20.62       17.70      3.18 o 
  -6  -7   3      165.13      167.70     13.48 o 
  -5  -7   3      449.55      452.86     23.01 o 
  -4  -7   3        2.82        2.10      1.60 o 
  -3  -7   3      288.04      204.13     11.65 o 
  -2  -7   3      196.20      200.46     11.32 o 
  -1  -7   3       12.11        9.33      2.07 o 
   0  -7   3      214.76      198.26      8.06 o 
   1  -7   3       67.48       68.91      5.59 o 
   2  -7   3      162.07      153.43     10.12 o 
  -7  -6   3        1.02       -0.51      1.45 o 
  -6  -6   3       55.55       49.37     13.06 o 
  -5  -6   3        2.46        1.36      0.86 o 
  -4  -6   3      126.96      123.77      5.52 o 
  -3  -6   3       88.81       75.56      5.44 o 
  -2  -6   3       29.02       25.26      2.79 o 
  -1  -6   3       14.78       18.26      1.63 o 
   0  -6   3        8.90        6.50      2.23 o 
   1  -6   3      427.24      374.00     19.85 o 
   2  -6   3      489.48      464.58     24.46 o 
   3  -6   3       50.63       47.00      4.72 o 
  -8  -5   3        4.81        4.49      1.39 o 
  -7  -5   3      276.65      287.00     11.22 o 
  -6  -5   3      362.67      371.05     13.75 o 
  -5  -5   3      718.02      741.54     25.23 o 
  -4  -5   3        2.77        2.41      0.86 o 
  -3  -5   3       22.84       19.78      1.71 o 
  -2  -5   3     1002.46     1089.76     35.64 o 
  -1  -5   3      206.03      190.77      7.25 o 
   0  -5   3       30.58       32.88      2.12 o 
   1  -5   3        5.73        5.07      1.12 o 
   2  -5   3       59.36       43.62      3.99 o 
   3  -5   3      476.90      448.25     23.73 o 
   4  -5   3       90.48       80.35      6.50 o 
  -8  -4   3        8.77        7.44      2.58 o 
  -7  -4   3       48.23       36.98      2.72 o 
  -6  -4   3       73.28       68.17      3.90 o 
  -5  -4   3       72.11       64.14      4.68 o 
  -4  -4   3       28.72       28.96      2.05 o 
  -3  -4   3      608.11      622.72     20.97 o 
  -2  -4   3      433.01      462.69     12.88 o 
  -1  -4   3      491.42      455.85     12.67 o 
   0  -4   3      331.19      325.81      9.30 o 
   1  -4   3        0.79        0.75      0.47 o 
   2  -4   3       34.02       36.00      3.34 o 
   3  -4   3      361.03      344.32     18.51 o 
   4  -4   3       11.66       10.85      2.36 o 
   5  -4   3        8.53        7.04      2.29 o 
  -8  -3   3       49.73       52.91      5.08 o 
  -7  -3   3        6.96        4.95      1.26 o 
  -6  -3   3       44.01       37.38      2.56 o 
  -5  -3   3      576.82      547.01     40.95 o 
  -4  -3   3       99.34       89.33      4.06 o 
  -3  -3   3       86.76       77.58      3.50 o 
  -2  -3   3      614.78      646.66     17.55 o 
  -1  -3   3        2.53        2.90      0.48 o 
   0  -3   3      657.64      764.88     20.64 o 
   1  -3   3      434.99      439.04     12.17 o 
   2  -3   3      645.33      686.35     18.67 o 
   3  -3   3      361.57      334.30     17.67 o 
   4  -3   3      201.92      183.26     10.92 o 
   5  -3   3       35.84       37.96      4.03 o 
   6  -3   3       40.14       39.56      4.35 o 
  -8  -2   3      376.35      396.36     21.59 o 
  -7  -2   3        1.19        1.01      0.87 o 
  -6  -2   3        2.33        2.56      0.94 o 
  -5  -2   3       77.53       66.14      3.33 o 
  -4  -2   3     1067.64     1084.71     35.40 o 
  -3  -2   3     1320.02     1423.94     64.27 o 
  -2  -2   3      287.97      283.95      8.01 o 
  -1  -2   3        1.22        0.67      0.36 o 
   0  -2   3      789.23      886.83     29.41 o 
   1  -2   3      362.30      377.01     10.43 o 
   2  -2   3      801.52      729.99     19.73 o 
   3  -2   3      405.29      423.95     14.89 o 
   4  -2   3      513.20      525.59     18.41 o 
   5  -2   3       30.77       23.12      3.12 o 
   6  -2   3       15.50       12.37      2.58 o 
  -8  -1   3       18.65       17.82      3.23 o 
  -7  -1   3      114.80      117.14      7.95 o 
  -6  -1   3        9.72       10.07      1.37 o 
  -5  -1   3      288.93      284.14     18.20 o 
  -4  -1   3     1081.22     1109.19     36.12 o 
  -3  -1   3        0.85        3.26      0.45 o 
  -2  -1   3      289.99      302.20      8.43 o 
  -1  -1   3      383.66      406.29     11.09 o 
   0  -1   3      281.43      320.55     15.71 o 
   1  -1   3      124.07      132.12      3.93 o 
   2  -1   3     2064.27     2211.19     71.25 o 
   3  -1   3      532.41      427.50     14.88 o 
   4  -1   3        9.82        5.18      0.95 o 
   5  -1   3      196.43      191.76      7.70 o 
   6  -1   3      104.09      114.54     11.14 o 
   7  -1   3       49.87       51.24      5.01 o 
  -8   0   3       90.55      105.86      7.91 o 
  -7   0   3       41.09       36.65      3.81 o 
  -6   0   3       52.98       48.00      9.13 o 
  -5   0   3      150.49      142.85      6.75 o 
  -4   0   3      941.01     1045.30     28.08 o 
  -3   0   3     1575.90     1651.55     43.78 o 
  -2   0   3      254.78      234.24      6.67 o 
  -1   0   3     2925.66     2460.09    114.75 o 
   0   0   3      675.80      775.13     20.62 o 
   1   0   3      252.77      276.76      7.67 o 
   2   0   3      228.85      231.95      8.30 o 
   3   0   3     1460.98     1533.74     50.51 o 
   4   0   3        1.27        2.54      0.72 o 
   5   0   3       89.18       86.17      4.11 o 
   6   0   3      220.49      250.33     15.39 o 
   7   0   3       33.97       28.90      2.44 o 
  -7   1   3        4.64        3.37      1.45 o 
  -6   1   3      161.85      180.13      7.23 o 
  -5   1   3        0.66        0.61      0.44 o 
  -4   1   3        0.84        1.34      0.43 o 
  -3   1   3      452.67      466.22     12.89 o 
  -2   1   3       50.64       48.34      1.99 o 
  -1   1   3      427.82      433.46     11.75 o 
   0   1   3     6434.52     6413.28    168.05 o 
   1   1   3     2000.76     1914.72     84.95 o 
   2   1   3     1725.22     1884.95     62.36 o 
   3   1   3     1551.36     1576.05     51.87 o 
   4   1   3      214.71      206.56      7.79 o 
   5   1   3       51.71       44.11      3.01 o 
   6   1   3       31.28       26.56      2.10 o 
   7   1   3       89.76       93.39      4.76 o 
   8   1   3        0.31       -0.83      0.94 o 
  -6   2   3      279.57      307.01     16.44 o 
  -5   2   3      149.28      148.60      5.00 o 
  -4   2   3       27.94       23.98      1.39 o 
  -3   2   3      185.46      167.15      5.13 o 
  -2   2   3       68.19       75.76      3.54 o 
  -1   2   3     3884.41     4097.83    127.67 o 
   0   2   3     1384.39     1300.88     41.50 o 
   1   2   3      146.63      140.83      4.11 o 
   2   2   3      109.88      122.83      3.68 o 
   3   2   3     2137.67     2283.66     60.09 o 
   4   2   3     5492.45     6043.76    196.42 o 
   5   2   3       34.21       36.60      2.25 o 
   6   2   3      231.60      246.41     10.14 o 
   7   2   3       12.30       11.83      2.40 o 
   8   2   3        1.08        0.76      1.12 o 
  -6   3   3        3.16        2.72      1.56 o 
  -5   3   3      375.37      382.02     13.84 o 
  -4   3   3      580.05      622.84     17.33 o 
  -3   3   3      341.80      335.11      9.60 o 
  -2   3   3     1080.07     1062.06     28.44 o 
  -1   3   3        3.89        5.23      0.54 o 
   0   3   3      139.16       93.67      2.93 o 
   1   3   3       26.34       23.59      1.08 o 
   2   3   3      324.75      399.47     10.95 o 
   3   3   3     1006.65     1041.75     28.98 o 
   4   3   3        2.22        2.27      0.59 o 
   5   3   3      173.14      162.05      6.46 o 
   6   3   3      268.80      181.05     10.63 o 
   7   3   3       14.59       12.59      2.50 o 
   8   3   3       74.93       72.43      6.06 o 
  -6   4   3       74.21       66.92      5.81 o 
  -4   4   3      443.60      470.38     16.66 o 
  -3   4   3      462.10      487.12     16.97 o 
  -2   4   3      270.00      255.22      7.42 o 
  -1   4   3     1342.62     1442.68     38.24 o 
   0   4   3      342.27      402.17     11.08 o 
   1   4   3       76.77       52.84      1.91 o 
   2   4   3      902.00     1030.50     27.49 o 
   3   4   3     1180.15     1227.77     32.65 o 
   4   4   3      638.87      636.70     20.80 o 
   5   4   3      103.71      104.59      3.50 o 
   6   4   3        1.13        0.76      1.16 o 
   7   4   3       40.83       39.99      4.17 o 
   8   4   3       77.52       77.95      6.35 o 
  -5   5   3        1.26        2.83      1.56 o 
  -4   5   3      240.87      248.44     13.25 o 
  -3   5   3      387.69      413.07     14.84 o 
  -2   5   3      409.61      399.68     16.86 o 
  -1   5   3        0.93        1.49      0.59 o 
   0   5   3       75.54       66.71      3.16 o 
   1   5   3       27.62       28.95      1.29 o 
   2   5   3     1278.73     1405.62     37.37 o 
   3   5   3     1933.49     1875.50     68.87 o 
   4   5   3      103.30       90.38      3.10 o 
   5   5   3       55.78       48.19      3.37 o 
   6   5   3       41.54       34.66      3.63 o 
   7   5   3       59.90       56.97      5.15 o 
   8   5   3       15.30       12.05      2.94 o 
  -5   6   3       12.80       15.53      3.01 o 
  -4   6   3       54.29       56.94      5.30 o 
  -3   6   3      137.26      137.65      8.42 o 
  -2   6   3       69.05       59.53      3.37 o 
  -1   6   3     1083.17     1275.83     42.28 o 
   0   6   3      493.99      540.50     18.69 o 
   1   6   3        2.61        1.09      0.61 o 
   2   6   3      104.76       89.33      4.28 o 
   3   6   3       56.54       52.40      2.11 o 
   4   6   3     1211.78     1324.89     35.42 o 
   5   6   3       48.05       55.49      4.35 o 
   6   6   3      133.19      123.65      6.64 o 
   7   6   3       59.44       56.72      5.12 o 
   8   6   3        0.42        1.89      1.63 o 
  -4   7   3      310.00      287.27     16.62 o 
  -3   7   3       61.44       59.28      3.67 o 
  -2   7   3      366.32      371.50     13.89 o 
  -1   7   3      143.43      155.15      8.89 o 
   0   7   3       10.07       14.96      3.70 o 
   1   7   3      508.71      577.71     20.03 o 
   2   7   3        2.38        3.70      0.89 o 
   3   7   3      346.13      370.43     13.16 o 
   4   7   3      237.95      233.27      8.71 o 
   5   7   3      240.84      235.21      8.89 o 
   6   7   3      284.77      288.68     10.77 o 
   7   7   3      214.81      220.75     12.99 o 
   8   7   3      103.98      109.30      8.35 o 
  -2   8   3       53.91       48.70      3.41 o 
  -1   8   3      612.96      627.70     22.20 o 
   0   8   3      771.14      863.36     29.63 o 
   1   8   3       40.38       41.06      2.71 o 
   2   8   3        1.59        1.13      0.70 o 
   3   8   3        1.54        1.67      1.47 o 
   4   8   3       73.56       72.22      5.41 o 
   5   8   3      282.29      271.34     14.41 o 
   6   8   3       11.50        9.60      1.51 o 
   7   8   3       15.00       14.04      2.90 o 
   8   8   3      176.81      184.79     11.94 o 
  -2   9   3       21.69       21.44      2.50 o 
  -1   9   3      223.36      226.91      9.59 o 
   0   9   3      225.45      206.76     26.42 o 
   1   9   3       34.17       37.24      2.81 o 
   2   9   3      326.58      376.31     13.96 o 
   3   9   3      219.40      222.46     12.74 o 
   4   9   3      366.87      384.31     19.96 o 
   5   9   3      676.86      701.55     33.93 o 
   6   9   3        0.44       -1.09      1.09 o 
   7   9   3        5.66        3.16      1.56 o 
   0  10   3       89.69       83.18      4.84 o 
   1  10   3        0.74        0.01      0.97 o 
   2  10   3        0.83        1.92      1.56 o 
   3  10   3       24.91       16.48      3.01 o 
   4  10   3      190.60      200.50     12.08 o 
   5  10   3       50.74       51.57      4.90 o 
   6  10   3      222.99      226.81     13.32 o 
   2  11   3        2.50        6.02      2.43 o 
   3  11   3      220.86      231.35     14.08 o 
   4  11   3       66.08       67.72      6.10 o 
  -4  -8   4       10.94        9.36      2.47 o 
  -3  -8   4       64.36       65.68      5.70 o 
  -2  -8   4       95.70       99.91      7.19 o 
  -1  -8   4        2.12        1.27      1.52 o 
  -6  -7   4       81.14       88.98      7.00 o 
  -5  -7   4      139.51      139.14      9.15 o 
  -4  -7   4        0.64       -0.51      1.16 o 
  -3  -7   4       39.18       35.56      3.88 o 
  -2  -7   4      408.44      422.16     21.41 o 
  -1  -7   4      270.26      264.37     14.30 o 
   0  -7   4       37.96       29.83      3.34 o 
   1  -7   4        8.10        7.69      2.10 o 
  -7  -6   4       16.61       15.00      2.15 o 
  -6  -6   4       53.79       54.04      3.61 o 
  -5  -6   4       46.81       36.74      2.75 o 
  -4  -6   4      211.66      226.99      9.04 o 
  -3  -6   4      267.49      279.00     14.88 o 
  -2  -6   4        0.55       -0.51      1.02 o 
  -1  -6   4      440.11      358.47     18.14 o 
   0  -6   4        2.75        3.49      1.00 o 
   1  -6   4      111.79       92.03      6.68 o 
   2  -6   4      339.20      341.74     18.94 o 
   3  -6   4       15.87       10.05      2.47 o 
  -7  -5   4      192.05      191.81      8.37 o 
  -6  -5   4      169.19      173.61      7.54 o 
  -5  -5   4        1.68        1.24      0.82 o 
  -4  -5   4      137.96      162.56      6.81 o 
  -3  -5   4       12.11       12.94      1.98 o 
  -2  -5   4      671.94      724.61     24.31 o 
  -1  -5   4       67.21       59.17      4.72 o 
   0  -5   4        7.95        6.05      1.04 o 
   1  -5   4       33.87       26.60      3.05 o 
   2  -5   4       75.12       73.67      5.73 o 
   3  -5   4      627.35      588.62     30.48 o 
   4  -5   4      122.63      118.81      8.56 o 
  -7  -4   4        7.97        7.19      1.96 o 
  -6  -4   4       14.33       13.45      1.77 o 
  -5  -4   4      273.96      280.66     17.95 o 
  -3  -4   4     1752.11     1953.59     63.11 o 
  -2  -4   4      338.78      322.52     11.48 o 
  -1  -4   4       53.43       55.82      2.29 o 
   0  -4   4      226.06      215.61      8.88 o 
   1  -4   4       12.94       13.02      1.31 o 
   2  -4   4      168.27      161.42      9.73 o 
   3  -4   4       64.20       47.32      4.35 o 
   4  -4   4       44.44       44.45      4.39 o 
   5  -4   4       76.62       74.65      6.42 o 
  -8  -3   4       25.57       25.10      2.63 o 
  -7  -3   4        0.62        1.07      0.93 o 
  -6  -3   4        0.87        0.75      0.76 o 
  -5  -3   4       29.92       34.87      2.39 o 
  -4  -3   4       11.75        8.50      1.25 o 
  -3  -3   4       56.39       35.97      9.15 o 
  -2  -3   4      343.87      357.56     12.64 o 
  -1  -3   4      489.23      479.06     13.31 o 
   0  -3   4       36.57       41.70      1.80 o 
   1  -3   4      240.41      258.49      8.74 o 
   2  -3   4      572.39      518.04     56.21 o 
   3  -3   4       43.03       40.50      3.74 o 
   4  -3   4        7.04        4.21      1.63 o 
   5  -3   4       96.24       93.74      7.15 o 
  -8  -2   4      369.57      418.53     22.75 o 
  -7  -2   4      119.56      129.95      7.33 o 
  -6  -2   4       96.45       89.15      4.41 o 
  -5  -2   4      113.31      106.84      4.77 o 
  -4  -2   4      276.65      271.16      9.92 o 
  -3  -2   4      599.22      633.84     21.24 o 
  -2  -2   4      112.87      119.89      3.86 o 
  -1  -2   4      877.09      860.79     23.16 o 
   0  -2   4        1.26        1.40      0.37 o 
   1  -2   4      199.71      199.44      5.92 o 
   2  -2   4      801.68      793.96     21.41 o 
   3  -2   4      295.07      313.35     21.23 o 
   4  -2   4      171.74      198.00      7.90 o 
   5  -2   4      125.94      128.90      8.60 o 
   6  -2   4      156.85      160.73     10.56 o 
  -8  -1   4       39.56       38.29      4.39 o 
  -7  -1   4      149.44      157.27      6.88 o 
  -6  -1   4      397.10      406.51     17.18 o 
  -5  -1   4       21.99       21.14      1.78 o 
  -4  -1   4      183.90      160.55      8.64 o 
  -3  -1   4      462.32      458.88     15.74 o 
  -2  -1   4     1110.81     1111.13     29.64 o 
  -1  -1   4     1607.51     1740.54     45.96 o 
   0  -1   4      248.31      228.19      9.60 o 
   1  -1   4        7.57        8.70      1.08 o 
   2  -1   4        2.18        0.54      0.30 o 
   3  -1   4      199.15      194.32      7.50 o 
   4  -1   4       13.26       11.87      1.39 o 
   5  -1   4      294.31      330.19     12.38 o 
   6  -1   4      296.33      311.98     12.07 o 
   7  -1   4        0.80       -0.80      1.31 o 
  -7   0   4       92.70       96.93      7.15 o 
  -6   0   4        6.96        6.45      1.25 o 
  -5   0   4      522.94      550.66     18.88 o 
  -4   0   4       20.19       24.17      1.57 o 
  -3   0   4      525.15      535.83     23.70 o 
  -2   0   4     1296.57     1362.26     36.16 o 
  -1   0   4      690.26      598.50     16.19 o 
   0   0   4      638.27      621.88     16.75 o 
   1   0   4       57.05       47.36      1.72 o 
   2   0   4      294.78      208.80      5.99 o 
   3   0   4      464.47      433.10     15.13 o 
   4   0   4      520.87      498.55     17.47 o 
   5   0   4       53.88       59.73      3.50 o 
   6   0   4      221.14      233.74      9.38 o 
   7   0   4      136.09      144.71      6.74 o 
  -7   1   4        0.41        2.76      1.42 o 
  -6   1   4       44.38       41.22      2.71 o 
  -5   1   4      119.73      127.82      5.47 o 
  -4   1   4        3.35        3.74      0.76 o 
  -3   1   4      169.97      161.12      6.50 o 
  -2   1   4     2061.81     2306.39     60.82 o 
  -1   1   4     3742.23     3971.37    104.02 o 
   0   1   4        7.36       11.24      0.74 o 
   1   1   4       34.31       32.30      1.38 o 
   2   1   4      323.03      352.60      9.72 o 
   3   1   4      302.19      305.97     10.97 o 
   4   1   4       74.70       74.49      3.58 o 
   5   1   4       63.62       61.49      3.31 o 
   6   1   4        1.97        3.20      1.04 o 
   7   1   4       59.64       55.35     11.88 o 
   8   1   4       24.16       20.83      3.27 o 
  -7   2   4      102.05      107.38      7.62 o 
  -6   2   4        2.54        2.95      0.99 o 
  -5   2   4       11.34       11.23      1.16 o 
  -4   2   4      225.76      250.26     12.43 o 
  -3   2   4       34.28       39.55      1.93 o 
  -2   2   4      173.80      158.46      6.06 o 
  -1   2   4     3857.94     4096.03    107.24 o 
   0   2   4     1079.52     1059.59     28.15 o 
   1   2   4       73.03       64.82      2.66 o 
   2   2   4     1286.12     1293.40     36.56 o 
   3   2   4      346.41      345.63     12.21 o 
   4   2   4     3312.09     3566.22    139.14 o 
   5   2   4      282.40      295.13     10.98 o 
   6   2   4       79.09       79.23      4.08 o 
   7   2   4       15.59       13.54      2.65 o 
   8   2   4        1.67        3.34      1.42 o 
  -5   3   4      225.77      228.37     13.10 o 
  -4   3   4     1615.09     1790.30     53.41 o 
  -3   3   4        8.50        8.83      0.87 o 
  -2   3   4      530.60      483.91     13.40 o 
  -1   3   4      642.66      626.72     28.74 o 
   0   3   4       40.22       33.95      2.82 o 
   1   3   4      202.11      188.49      5.52 o 
   2   3   4      188.74      187.47      5.54 o 
   3   3   4      313.39      264.80      9.14 o 
   4   3   4       41.79       36.95      2.05 o 
   5   3   4      933.47      963.25     57.56 o 
   6   3   4      987.35     1026.01     34.87 o 
   7   3   4       16.96        8.85      2.18 o 
   8   3   4       62.60       63.29      5.66 o 
  -6   4   4       36.03       35.89      3.99 o 
  -5   4   4        6.39        4.83      1.17 o 
  -4   4   4       32.68       34.22      2.41 o 
  -3   4   4      430.78      448.52     12.75 o 
  -2   4   4       58.69       69.78      2.63 o 
  -1   4   4     1086.11     1194.75     31.85 o 
   0   4   4     2064.24     2328.84     61.27 o 
   1   4   4      495.48      530.96     24.60 o 
   2   4   4      660.96      692.70     18.73 o 
   3   4   4       67.92       64.93      3.53 o 
   4   4   4       29.43       31.56      1.48 o 
   5   4   4      113.51      107.16      4.71 o 
   6   4   4       24.01       27.33      3.27 o 
   7   4   4       93.90       99.91      7.26 o 
   8   4   4       31.45       31.17      3.74 o 
  -5   5   4      106.76      105.20      7.77 o 
  -4   5   4        2.51        1.73      0.90 o 
  -3   5   4       90.27       84.73      4.28 o 
  -2   5   4      176.11      167.08      6.73 o 
  -1   5   4      591.21      644.96     21.90 o 
   0   5   4      775.95      876.51     23.58 o 
   1   5   4     1120.82     1209.78     32.34 o 
   2   5   4      141.52      149.16      4.64 o 
   3   5   4      774.88      880.35     23.77 o 
   4   5   4       82.62       73.38      2.87 o 
   5   5   4       63.82       61.31      4.06 o 
   6   5   4      647.62      689.51     33.89 o 
   7   5   4      255.81      257.00     14.70 o 
   8   5   4        0.37        3.08      1.89 o 
  -4   6   4        3.12        3.36      1.27 o 
  -3   6   4        2.59        1.95      0.96 o 
  -2   6   4      109.37      107.20      4.97 o 
  -1   6   4      701.98      774.95     39.86 o 
   0   6   4      646.52      799.60     26.96 o 
   1   6   4        3.56        1.56      0.62 o 
   2   6   4       80.35       87.97      3.09 o 
   3   6   4       23.66       18.06      1.14 o 
   4   6   4      871.84      922.62     25.03 o 
   5   6   4      102.58       99.22      4.42 o 
   6   6   4       19.85       18.07      2.79 o 
   7   6   4      198.05      191.32     11.72 o 
   8   6   4        0.64       -0.58      1.45 o 
  -4   7   4      280.38      328.46     18.98 o 
  -3   7   4        6.73        4.86      1.37 o 
  -2   7   4      462.48      513.55     18.41 o 
  -1   7   4      267.26      251.37      9.78 o 
   0   7   4        2.03        1.01      0.83 o 
   1   7   4      701.16      929.50     31.28 o 
   2   7   4        5.70        3.57      0.91 o 
   3   7   4      242.86      246.26      7.40 o 
   4   7   4      640.09      674.59     18.66 o 
   5   7   4       54.09       49.15      3.88 o 
   6   7   4      206.85      210.77     12.12 o 
   7   7   4      153.13      161.42     10.31 o 
   8   7   4       93.81      100.52      7.87 o 
  -3   8   4       57.33       58.04      3.88 o 
  -2   8   4      271.02      272.74     10.98 o 
  -1   8   4      372.97      395.70     14.75 o 
   0   8   4      735.10      792.32     27.27 o 
   1   8   4       80.90       77.90      4.11 o 
   2   8   4       36.27       29.83      2.22 o 
   3   8   4      157.83      160.36      6.66 o 
   4   8   4      314.50      333.61     17.24 o 
   5   8   4      243.75      247.63      9.43 o 
   6   8   4        2.35        2.25      1.02 o 
   7   8   4       30.82       34.29      4.10 o 
   8   8   4      109.94      100.31      7.87 o 
  -2   9   4        5.44        2.77      1.31 o 
  -1   9   4      170.77      182.75      8.15 o 
   0   9   4      126.43      133.82      6.36 o 
   1   9   4      412.70      435.41     15.98 o 
   2   9   4      181.81      203.47     12.92 o 
   3   9   4       19.50       16.48      2.76 o 
   4   9   4      171.86      176.04     10.60 o 
   5   9   4       68.86       73.02      5.66 o 
   6   9   4       10.37        9.36      2.18 o 
   0  10   4      178.03      177.81     20.25 o 
   1  10   4      221.95      255.38     10.52 o 
   2  10   4       24.92       23.08      2.39 o 
   3  10   4       29.13       32.30      3.81 o 
   4  10   4      280.05      313.69     17.35 o 
   5  10   4       84.91       82.81      6.46 o 
   6  10   4      257.70      273.52     15.42 o 
   2  11   4       15.43       12.34      3.01 o 
   3  11   4        1.92        2.94      1.89 o 
   4  11   4        2.80        5.04      2.03 o 
   5  11   4        1.91        1.96      1.63 o 
  -5  -7   5        2.45        3.30      2.07 o 
  -4  -7   5        0.51        0.33      1.49 o 
  -3  -7   5       94.14       91.96      6.86 o 
  -2  -7   5      312.41      296.42     16.04 o 
  -1  -7   5       51.66       63.43      5.30 o 
  -6  -6   5       45.92       47.76      3.40 o 
  -5  -6   5       31.84       33.79      2.78 o 
  -4  -6   5       22.29       23.77      3.34 o 
  -3  -6   5      472.78      507.26     25.29 o 
  -2  -6   5      135.49      134.42      8.42 o 
  -1  -6   5       75.79       74.43      5.55 o 
   0  -6   5      156.40      148.75      9.36 o 
   1  -6   5       76.97       68.30      5.59 o 
   2  -6   5      116.11       97.80      7.37 o 
  -7  -5   5       72.36       67.42      4.24 o 
  -6  -5   5       62.47       53.89      5.50 o 
  -5  -5   5       70.54       71.09      4.09 o 
  -4  -5   5        4.35        1.65      0.98 o 
  -3  -5   5       45.94       44.01      2.85 o 
  -2  -5   5      537.22      543.40     18.79 o 
  -1  -5   5       78.57       74.14      5.23 o 
   0  -5   5       31.32       33.21      2.31 o 
   1  -5   5      266.14      284.48     15.71 o 
   2  -5   5       10.67        6.71      2.03 o 
   3  -5   5      116.98      100.31      7.51 o 
  -7  -4   5       31.10       28.77      2.59 o 
  -6  -4   5       12.08       13.66      1.87 o 
  -5  -4   5      878.97      910.28     30.79 o 
  -4  -4   5      225.63      229.85      9.07 o 
  -3  -4   5       62.18       76.06      3.91 o 
  -2  -4   5      273.13      311.57     11.31 o 
  -1  -4   5       12.68       14.06      1.20 o 
   0  -4   5      275.25      275.98     13.82 o 
   1  -4   5      423.80      414.83     21.56 o 
   2  -4   5       15.44       10.02      2.14 o 
   3  -4   5       52.17       47.03      4.50 o 
   4  -4   5       20.68       15.93      2.94 o 
  -7  -3   5       59.77       62.15      4.81 o 
  -6  -3   5       49.82       46.15      3.00 o 
  -5  -3   5        2.48        1.47      0.85 o 
  -4  -3   5       70.96       58.99      3.28 o 
  -3  -3   5        1.69        0.88      0.73 o 
  -2  -3   5      635.41      737.40     20.25 o 
  -1  -3   5     1254.32     1366.36     36.62 o 
   0  -3   5       26.76       27.00      1.47 o 
   1  -3   5      307.35      310.87      9.09 o 
   2  -3   5      477.97      499.35     17.60 o 
   3  -3   5       66.99       60.24      5.01 o 
   4  -3   5        2.28        1.92      1.31 o 
   5  -3   5       85.29       74.39      6.42 o 
  -7  -2   5      257.80      299.27     15.19 o 
  -6  -2   5       68.39       71.67      4.00 o 
  -5  -2   5        5.82        6.46      1.19 o 
  -4  -2   5       13.52        9.14      2.25 o 
  -3  -2   5      159.39      170.51      7.33 o 
  -2  -2   5      202.21      202.16      6.16 o 
  -1  -2   5      361.84      381.20     10.82 o 
   0  -2   5       41.33       35.57      2.46 o 
   1  -2   5       16.37       19.69      1.18 o 
   2  -2   5      666.17      685.61     24.75 o 
   3  -2   5      147.53      147.12     10.71 o 
   4  -2   5      202.86      213.55      8.61 o 
   5  -2   5       59.62       55.89      5.15 o 
   6  -2   5       85.44       84.05      6.90 o 
  -7  -1   5       57.53       50.93      3.52 o 
  -6  -1   5      952.60     1027.99     34.46 o 
  -5  -1   5       60.65       49.04      6.59 o 
  -4  -1   5        4.95        2.97      0.85 o 
  -3  -1   5      151.80      127.38      4.36 o 
  -2  -1   5     1595.95     1738.68     46.20 o 
  -1  -1   5     2920.56     3005.88     79.14 o 
   0  -1   5        2.27        1.43      0.41 o 
   1  -1   5        9.59        6.66      0.68 o 
   2  -1   5       39.31       33.63      2.13 o 
   3  -1   5      395.41      390.02     14.02 o 
   4  -1   5      173.19      167.22      6.95 o 
   5  -1   5      175.74      183.66     11.18 o 
   6  -1   5      211.47      227.71      9.47 o 
  -7   0   5        0.45        1.00      2.18 o 
  -6   0   5       14.02       18.78      1.99 o 
  -5   0   5      412.79      422.42     15.82 o 
  -4   0   5        8.07        5.44      1.05 o 
  -3   0   5       46.35       44.13      2.39 o 
  -2   0   5     1407.26     1487.19     58.28 o 
  -1   0   5       36.41       53.17      3.03 o 
   0   0   5      435.91      447.42     12.35 o 
   1   0   5       51.16       50.65      1.93 o 
   2   0   5       12.80        9.91      0.76 o 
   3   0   5      268.00      290.26     10.74 o 
   4   0   5       88.42       86.26      4.21 o 
   5   0   5      115.45       99.57      9.13 o 
   6   0   5        8.70       12.03      1.78 o 
   7   0   5       99.63      102.26      5.42 o 
  -7   1   5        1.34        2.76      1.60 o 
  -6   1   5      246.68      269.60     10.43 o 
  -5   1   5      361.71      351.89     16.26 o 
  -4   1   5        3.22        2.44      0.63 o 
  -3   1   5      182.22      171.04      8.27 o 
  -2   1   5     1076.79     1083.03     35.50 o 
  -1   1   5     1752.16     1902.27     50.27 o 
   0   1   5      934.76      907.66     24.38 o 
   1   1   5      389.80      355.40      9.93 o 
   2   1   5      594.01      559.88     15.33 o 
   3   1   5       33.72       32.30      2.08 o 
   4   1   5       26.35       19.57      7.98 o 
   5   1   5      217.72      227.72      9.04 o 
   6   1   5      238.06      264.35     10.48 o 
   7   1   5       45.09       48.41      3.36 o 
  -7   2   5       69.81       74.47      6.35 o 
  -6   2   5        3.60        1.98      1.04 o 
  -5   2   5      101.08      103.28      3.92 o 
  -4   2   5       65.70       70.66      2.86 o 
  -3   2   5        4.08        6.12      0.93 o 
  -2   2   5        2.22        6.15      0.71 o 
  -1   2   5      466.46      462.00     12.78 o 
   0   2   5      807.53      835.78     22.44 o 
   1   2   5      652.05      661.94     17.92 o 
   2   2   5     1026.18      940.50     34.68 o 
   3   2   5       23.99       11.76      3.96 o 
   4   2   5      103.04      110.26      4.92 o 
   5   2   5       33.83       34.13      2.37 o 
   6   2   5       36.77       39.96      2.76 o 
   7   2   5       28.43       29.39      2.47 o 
   8   2   5        7.41        5.48      1.96 o 
  -5   3   5      424.62      483.81     14.06 o 
  -4   3   5      103.48       95.21      3.62 o 
  -3   3   5        4.65        5.70      0.79 o 
  -2   3   5       66.68       53.24      2.30 o 
  -1   3   5      145.52      120.47      3.88 o 
   0   3   5      178.84      157.78      4.83 o 
   1   3   5     2872.01     2685.49     70.59 o 
   2   3   5       21.32       18.14      1.04 o 
   3   3   5      290.05      291.35      9.16 o 
   4   3   5        1.17        1.72      0.71 o 
   5   3   5      107.76       98.95      4.63 o 
   6   3   5     2282.12     2465.54     81.53 o 
   7   3   5      143.18      153.00      9.87 o 
   8   3   5        7.02        3.88      1.92 o 
  -5   4   5       84.95       84.34      4.50 o 
  -4   4   5       23.16       17.76      3.61 o 
  -3   4   5      127.13      136.33      4.64 o 
  -2   4   5     1915.77     2084.76     55.31 o 
  -1   4   5      282.69      310.88      8.94 o 
   0   4   5     1156.68     1082.08     33.29 o 
   1   4   5        0.77        2.01      0.47 o 
   2   4   5        5.20        2.01      0.45 o 
   3   4   5      548.38      521.51     14.43 o 
   4   4   5        0.73        0.49      0.39 o 
   5   4   5       11.05        7.67      1.42 o 
   6   4   5        1.79        2.54      1.01 o 
   7   4   5      432.53      477.83     24.86 o 
   8   4   5       75.30       71.42      6.28 o 
  -5   5   5      119.72      112.08      5.63 o 
  -4   5   5       69.29       68.63      3.87 o 
  -3   5   5       59.49       52.96      3.74 o 
  -2   5   5      306.00      324.58     11.89 o 
  -1   5   5     1202.62     1312.26     35.17 o 
   0   5   5      257.23      262.39      7.67 o 
   1   5   5      298.18      308.23     10.96 o 
   2   5   5      340.12      373.69     10.61 o 
   3   5   5       27.70       24.90      1.36 o 
   4   5   5      712.75      784.12     21.41 o 
   5   5   5       23.75       22.52      1.87 o 
   6   5   5       91.24       94.64      6.82 o 
   7   5   5      124.11      145.23      9.73 o 
   8   5   5       13.16       13.54      3.08 o 
  -4   6   5      171.13      176.38      7.74 o 
  -3   6   5       12.85       12.19      1.67 o 
  -2   6   5       18.87       18.20      2.58 o 
  -1   6   5     1027.97     1073.56     35.90 o 
   0   6   5      560.57      610.52     20.97 o 
   1   6   5       33.48       35.76      1.71 o 
   2   6   5      139.65      126.41      4.18 o 
   3   6   5      331.21      329.77      9.58 o 
   4   6   5      504.44      484.58     13.67 o 
   5   6   5      443.95      458.91     13.07 o 
   6   6   5       48.67       48.52      4.50 o 
   8   6   5       78.33       69.20      6.35 o 
  -4   7   5      260.79      256.67     39.03 o 
  -3   7   5       69.74       62.22      3.87 o 
  -2   7   5       59.17       52.36      5.62 o 
  -1   7   5      208.08      228.45      9.11 o 
   0   7   5       54.29       60.58      3.36 o 
   1   7   5      347.80      407.04     14.58 o 
   2   7   5      227.28      233.21      8.90 o 
   3   7   5      105.18      100.04      3.61 o 
   4   7   5        6.24        5.64      0.81 o 
   5   7   5        0.77        0.97      0.70 o 
   6   7   5      465.51      439.58     22.72 o 
   7   7   5       61.14       62.06      5.55 o 
   8   7   5       18.43       23.23      3.74 o 
  -3   8   5       78.84       79.86      4.69 o 
  -2   8   5      170.59      173.23      7.70 o 
  -1   8   5        3.20        2.17      1.34 o 
   0   8   5     1326.29     1570.60     52.19 o 
   1   8   5       18.74       18.67      1.92 o 
   2   8   5        3.13        2.66      0.96 o 
   3   8   5     1097.46      900.59     30.46 o 
   4   8   5        3.89        2.95      0.94 o 
   5   8   5       59.61       48.56      3.54 o 
   6   8   5      235.28      225.61     12.88 o 
   7   8   5      150.09      156.15     10.09 o 
   8   8   5      139.12      156.19     10.60 o 
  -2   9   5       10.51        4.77      1.45 o 
  -1   9   5       24.17       23.90      2.51 o 
   0   9   5      498.30      530.52     36.54 o 
   1   9   5      329.20      390.71     14.63 o 
   2   9   5      378.06      412.47     15.20 o 
   3   9   5        1.71        0.47      0.71 o 
   4   9   5        2.83        3.30      1.49 o 
   5   9   5       30.78       23.15      3.16 o 
   6   9   5       89.89       86.44      6.24 o 
   7   9   5      172.83      177.13     11.18 o 
  -1  10   5       59.89       71.83      4.58 o 
   0  10   5       78.88       92.45      5.18 o 
   1  10   5      202.94      230.50      9.62 o 
   2  10   5       20.10       21.76      3.59 o 
   3  10   5      290.45      313.76     17.24 o 
   4  10   5      323.90      361.59     19.31 o 
   5  10   5       10.91       10.38      2.43 o 
   6  10   5      142.25      144.00      9.29 o 
   2  11   5       15.52       15.14      2.90 o 
   3  11   5       52.65       54.36      5.30 o 
   4  11   5       37.87       38.58      4.43 o 
   5  11   5       10.84       13.10      2.87 o 
  -3  -7   6       63.31       59.81      5.48 o 
  -2  -7   6        9.97        9.87      2.50 o 
  -5  -6   6       39.34       35.20      3.07 o 
  -4  -6   6       38.68       46.38      4.68 o 
  -3  -6   6       78.44       73.41      5.95 o 
  -2  -6   6        0.84        1.38      1.38 o 
  -1  -6   6        8.93        5.55      1.89 o 
   1  -6   6      205.33      197.89     12.19 o 
  -6  -5   6      169.61      166.91      7.62 o 
  -5  -5   6        2.34        2.04      1.17 o 
  -4  -5   6       18.91       20.73      2.26 o 
  -3  -5   6        9.12       12.75      1.77 o 
  -2  -5   6      206.61      224.74     12.52 o 
  -1  -5   6      175.20      178.69     10.27 o 
   0  -5   6       32.94       29.58      3.34 o 
   1  -5   6      186.77      172.38     10.67 o 
   2  -5   6       71.62       63.72      5.52 o 
  -6  -4   6       85.99       92.59     10.20 o 
  -5  -4   6      128.48      120.73      5.76 o 
  -4  -4   6        1.22        0.48      0.83 o 
  -3  -4   6      103.50      108.39      5.16 o 
  -2  -4   6       62.36       64.93      8.62 o 
  -1  -4   6       11.87        9.95      1.11 o 
   0  -4   6      482.69      513.30     17.96 o 
   1  -4   6        8.12        7.73      2.03 o 
   2  -4   6        1.20        2.43      1.42 o 
   3  -4   6        1.63        1.74      1.42 o 
   4  -4   6        0.37        0.69      1.42 o 
  -7  -3   6       22.09       20.14      2.43 o 
  -6  -3   6      319.23      316.70     12.23 o 
  -5  -3   6        0.50        0.13      0.71 o 
  -4  -3   6       50.49       43.51      2.87 o 
  -3  -3   6     1068.84     1118.55     41.93 o 
  -2  -3   6      520.43      568.44     19.56 o 
  -1  -3   6      815.02      887.88     24.33 o 
   0  -3   6      180.57      186.00      5.97 o 
   1  -3   6       42.75       43.33      2.71 o 
   2  -3   6      123.33      114.28      7.66 o 
   3  -3   6       64.45       56.61      4.97 o 
   4  -3   6        2.93        2.10      1.63 o 
   5  -3   6        7.22        6.46      2.40 o 
  -7  -2   6       31.17       32.09      2.90 o 
  -6  -2   6      184.93      200.42      8.49 o 
  -5  -2   6       18.54       16.45      2.01 o 
  -4  -2   6       28.09       23.92      2.01 o 
  -3  -2   6        0.95        0.62      0.64 o 
  -2  -2   6      312.39      297.56     10.92 o 
  -1  -2   6        8.47       13.45      1.12 o 
   0  -2   6      299.98      334.38     12.19 o 
   1  -2   6      591.02      622.12     17.30 o 
   2  -2   6        8.97       11.79      2.21 o 
   3  -2   6      207.45      226.14      9.54 o 
   4  -2   6       85.07       79.47      6.28 o 
   5  -2   6        0.55        1.74      1.60 o 
  -7  -1   6       15.68       15.84      2.17 o 
  -6  -1   6      515.11      542.93     26.89 o 
  -5  -1   6      461.84      508.71     22.43 o 
  -4  -1   6       49.14       46.62      4.17 o 
  -3  -1   6        4.95        2.88      0.83 o 
  -2  -1   6      390.59      384.99     11.01 o 
  -1  -1   6      206.59      222.56      6.73 o 
   0  -1   6       15.43       15.56      1.31 o 
   1  -1   6      439.68      415.35     11.77 o 
   2  -1   6      219.92      191.29      7.64 o 
   3  -1   6       29.56       29.72      3.27 o 
   4  -1   6      204.10      209.93      8.58 o 
   5  -1   6       99.17      104.25      5.25 o 
   6  -1   6      165.87      174.92     11.58 o 
  -7   0   6       55.68       68.78      4.34 o 
  -6   0   6       15.90       10.91      1.73 o 
  -5   0   6      449.68      457.49     16.30 o 
  -4   0   6      887.85      931.79     31.52 o 
  -3   0   6        0.59        1.01      0.50 o 
  -2   0   6      126.45      126.22      4.18 o 
  -1   0   6       10.58        8.55      0.84 o 
   0   0   6      293.52      300.43      8.69 o 
   1   0   6     1223.50     1314.18     35.15 o 
   2   0   6      521.85      522.26     18.25 o 
   3   0   6        8.93        8.49      1.33 o 
   4   0   6       45.22       39.82      2.69 o 
   5   0   6       86.53       87.04      4.57 o 
   6   0   6       30.69       31.85      2.74 o 
  -7   1   6       39.68       45.71      3.34 o 
  -6   1   6      282.95      305.20     16.29 o 
  -5   1   6       56.28       55.19      3.29 o 
  -4   1   6       14.67       12.01      1.47 o 
  -3   1   6      341.93      328.00      9.61 o 
  -2   1   6       15.14       12.32      1.01 o 
  -1   1   6     1337.13     1355.77     46.62 o 
   0   1   6      255.56      258.21      7.54 o 
   1   1   6        0.94        0.98      0.38 o 
   2   1   6     1187.74     1191.35     31.84 o 
   3   1   6        9.85        8.33      1.24 o 
   4   1   6       16.17       14.24      1.63 o 
   5   1   6      233.56      208.73     13.84 o 
   6   1   6      209.44      221.86     11.01 o 
   7   1   6        9.77        7.31      1.64 o 
  -6   2   6      382.75      454.46     23.08 o 
  -5   2   6        2.77        3.34      1.02 o 
  -4   2   6      285.00      296.55     12.53 o 
  -3   2   6       74.58       71.34      2.82 o 
  -2   2   6       24.69       17.76      1.19 o 
  -1   2   6     1006.67     1103.35     29.61 o 
   0   2   6     1606.27     1729.76     45.86 o 
   1   2   6      462.80      472.47     14.41 o 
   2   2   6      667.90      647.74     17.71 o 
   3   2   6      193.14      196.06      7.72 o 
   4   2   6        2.71        1.64      0.77 o 
   5   2   6      161.92      149.21      8.31 o 
   6   2   6       90.68       92.42      4.80 o 
   7   2   6       25.45       21.29      2.92 o 
  -6   3   6      326.23      380.39     19.92 o 
  -5   3   6      207.06      181.34     11.43 o 
  -4   3   6       37.46       34.08      1.92 o 
  -3   3   6        0.76        0.55      0.45 o 
  -2   3   6      126.22      129.01      4.31 o 
  -1   3   6       47.82       31.55      1.56 o 
   0   3   6      129.91      101.12      7.48 o 
   1   3   6      101.96       98.67      4.22 o 
   2   3   6      161.14      164.50      5.09 o 
   3   3   6      148.47      148.43      4.69 o 
   4   3   6       72.35       66.84      3.49 o 
   5   3   6       82.09       84.07      4.25 o 
   6   3   6      872.22      959.06     33.05 o 
   7   3   6       16.51       11.38      1.83 o 
   8   3   6       35.81       33.97      4.50 o 
  -6   4   6       27.40       26.46      3.74 o 
  -5   4   6      283.96      326.57     12.57 o 
  -4   4   6      228.38      236.97     13.54 o 
  -3   4   6      333.51      314.68      9.39 o 
  -2   4   6     1031.26      955.66     43.95 o 
  -1   4   6      288.89      260.23      9.56 o 
   0   4   6      262.26      227.80     10.25 o 
   1   4   6        0.82        0.18      0.36 o 
   2   4   6      322.34      328.00      9.42 o 
   3   4   6      983.31     1103.72     35.93 o 
   4   4   6       40.74       33.51      2.23 o 
   5   4   6       89.07       81.64      7.04 o 
   6   4   6       58.25       64.75      6.31 o 
   7   4   6      228.51      212.66     12.92 o 
   8   4   6      500.19      457.98     24.79 o 
  -5   5   6      181.19      188.13      8.29 o 
  -4   5   6        0.61       -0.37      0.67 o 
  -3   5   6        1.03        1.15      0.82 o 
  -2   5   6        2.90        2.60      1.72 o 
  -1   5   6      860.98      879.71     39.93 o 
   0   5   6      318.27      309.67      9.02 o 
   1   5   6      207.02      165.70      9.90 o 
   2   5   6     1432.08     1357.60     64.70 o 
   3   5   6       23.95       23.78      1.66 o 
   4   5   6        3.62        2.67      0.62 o 
   5   5   6        4.24        5.27      1.17 o 
   6   5   6       15.12       17.28      1.87 o 
   7   5   6       20.61       17.64      3.23 o 
   8   5   6        1.20        0.91      1.78 o 
  -5   6   6       89.47       93.57      5.25 o 
  -4   6   6      522.84      567.48     20.47 o 
  -3   6   6        9.47        6.76      1.40 o 
  -2   6   6       21.19       15.69      1.79 o 
  -1   6   6       58.26       53.59      3.06 o 
   0   6   6      215.38      178.08     17.15 o 
   1   6   6      351.23      353.65     10.20 o 
   2   6   6      531.33      553.55     19.02 o 
   3   6   6     1090.68     1118.94     30.22 o 
   4   6   6       29.36       32.11      1.88 o 
   5   6   6       22.71       30.05      2.24 o 
   6   6   6      204.35      221.22     12.85 o 
   7   6   6       54.89       52.58      5.15 o 
   8   6   6      125.16      137.32      9.91 o 
  -4   7   6      226.00      256.74     10.68 o 
  -3   7   6       83.50       83.89      6.24 o 
  -2   7   6       20.16       19.13      2.07 o 
  -1   7   6       46.94       46.61      2.98 o 
   0   7   6       98.51       88.53     12.57 o 
   1   7   6      415.35      413.47     25.35 o 
   2   7   6      628.00      678.82     23.25 o 
   3   7   6       13.16        6.91      0.91 o 
   4   7   6        7.74        5.64      0.90 o 
   5   7   6        0.55        0.54      0.77 o 
   6   7   6      298.12      308.75     16.91 o 
   7   7   6      165.37      177.13     11.36 o 
   8   7   6        0.85        3.01      1.92 o 
  -3   8   6        1.47        0.14      1.20 o 
  -2   8   6      182.37      193.46      8.39 o 
  -1   8   6      128.19      136.06      6.35 o 
   0   8   6       52.36       53.67      3.34 o 
   1   8   6      121.60      130.12      8.58 o 
   2   8   6        1.59        1.60      0.79 o 
   3   8   6      406.83      447.44     16.10 o 
   4   8   6       79.60       74.48      3.84 o 
   5   8   6       36.80       33.66      2.44 o 
   6   8   6       62.06       55.92      5.01 o 
   7   8   6       60.11       61.04      5.62 o 
  -2   9   6        5.96        6.09      1.62 o 
  -1   9   6      379.20      409.03     15.50 o 
   0   9   6      262.68      279.72     16.49 o 
   1   9   6       67.07       64.28      8.51 o 
   2   9   6      867.01      988.00     33.71 o 
   3   9   6       19.00       15.51      1.80 o 
   4   9   6        3.04        2.79      1.49 o 
   5   9   6      265.76      271.96     14.84 o 
   7   9   6      208.86      218.54     13.14 o 
   0  10   6        1.00        0.89      1.05 o 
   1  10   6       11.54       12.08      1.96 o 
   2  10   6      220.31      246.52     14.12 o 
   3  10   6      366.43      383.93     14.48 o 
   4  10   6      139.28      138.84      9.18 o 
   5  10   6        2.03        1.23      1.38 o 
   6  10   6        1.73        1.63      1.38 o 
   2  11   6      132.11      146.19      7.02 o 
   3  11   6      313.96      350.92     19.27 o 
   4  11   6       33.01       25.77      3.70 o 
   5  11   6       41.53       43.11      4.79 o 
  -3  -6   7        2.54        4.17      2.00 o 
  -2  -6   7        7.59        6.21      2.21 o 
  -5  -5   7        0.81        2.50      1.34 o 
  -4  -5   7       78.10       77.69      7.66 o 
  -3  -5   7       48.57       56.80      3.65 o 
  -2  -5   7       40.50       43.33      4.28 o 
   1  -5   7      127.46      130.21      9.04 o 
  -6  -4   7      129.79      150.40     13.28 o 
  -5  -4   7       34.92       36.21      2.89 o 
  -4  -4   7      197.49      193.64      8.21 o 
  -3  -4   7       22.15       21.61      2.18 o 
  -2  -4   7        7.20        9.55      1.59 o 
  -1  -4   7       18.25       15.73      1.83 o 
   0  -4   7      154.17      164.07     10.12 o 
   1  -4   7      171.19      181.52     11.29 o 
   2  -4   7       13.52       12.08      2.69 o 
   3  -4   7       40.76       37.20      4.35 o 
  -6  -3   7       60.21       59.93      3.84 o 
  -5  -3   7       52.71       53.75      3.44 o 
  -4  -3   7       60.18       61.68      3.69 o 
  -3  -3   7      659.78      700.17     39.01 o 
  -2  -3   7      136.32      126.55      5.61 o 
  -1  -3   7       22.87       26.75      1.70 o 
   0  -3   7       12.56       14.27      1.50 o 
   1  -3   7        2.02        2.20      0.98 o 
   2  -3   7      603.27      701.99     35.67 o 
   3  -3   7        7.92        7.22      2.29 o 
   4  -3   7        0.49        1.05      1.49 o 
  -6  -2   7       90.01       99.24      5.32 o 
  -5  -2   7       79.76       85.41      4.54 o 
  -4  -2   7      130.65      124.19      8.98 o 
  -3  -2   7        3.02        2.41      0.95 o 
  -2  -2   7       26.30       24.76      2.02 o 
  -1  -2   7      311.30      341.39     20.65 o 
   0  -2   7      167.17      166.90      5.89 o 
   1  -2   7      829.54      831.60     75.03 o 
   2  -2   7      242.88      253.19     14.48 o 
   3  -2   7       28.31       30.89      2.57 o 
   4  -2   7       97.65       96.17      7.48 o 
   5  -2   7        7.96       11.00      2.98 o 
  -6  -1   7      182.13      159.03      7.20 o 
  -5  -1   7      223.35      208.44     15.04 o 
  -4  -1   7       39.42       38.48      7.60 o 
  -3  -1   7        2.31        1.71      0.82 o 
  -2  -1   7       14.84       11.71      1.08 o 
  -1  -1   7       89.75       95.93      3.50 o 
   0  -1   7       26.30       24.36      1.46 o 
   1  -1   7       67.41       57.47      6.04 o 
   2  -1   7      213.19      221.54      8.82 o 
   3  -1   7       33.97       34.60      2.61 o 
   4  -1   7       18.48       17.70      2.83 o 
   5  -1   7      242.18      238.31     10.02 o 
  -6   0   7       70.34       76.47      4.97 o 
  -5   0   7      107.88      100.75      6.33 o 
  -4   0   7      853.71      838.29     28.33 o 
  -3   0   7       85.54       83.03      7.13 o 
  -2   0   7      125.62      118.18      5.13 o 
  -1   0   7       70.60       62.23      2.81 o 
   0   0   7      733.76      741.67     24.82 o 
   1   0   7      977.00     1058.00     28.66 o 
   2   0   7       80.71       73.22      5.46 o 
   3   0   7       11.35       11.52      1.54 o 
   4   0   7       12.93       12.32      1.72 o 
   5   0   7      219.36      238.75      9.90 o 
   6   0   7      153.87      169.36     11.36 o 
  -6   1   7       62.13       68.93      4.07 o 
  -5   1   7      102.37      105.05      5.09 o 
  -4   1   7      202.21      193.67      7.80 o 
  -3   1   7      417.72      424.68     12.28 o 
  -2   1   7      699.10      724.24     34.37 o 
  -1   1   7        0.63        0.86      0.46 o 
   0   1   7      210.19      196.04      6.07 o 
   1   1   7        3.11        2.86      0.57 o 
   2   1   7      543.26      536.04     18.84 o 
   3   1   7       48.86       51.57      5.43 o 
   4   1   7       12.21       13.73      1.74 o 
   5   1   7       23.85       26.96      2.49 o 
   6   1   7       58.32       56.18      6.15 o 
  -6   2   7      118.39      118.03      5.88 o 
  -5   2   7      124.52      124.28      5.73 o 
  -4   2   7      169.85      181.34      6.03 o 
  -3   2   7       95.54       85.85      3.34 o 
  -1   2   7      359.71      350.19     12.61 o 
   0   2   7       52.95       48.93      2.11 o 
   1   2   7     1886.36     1934.73     51.38 o 
   2   2   7      614.73      605.38     16.78 o 
   3   2   7       28.96       16.45      3.76 o 
   4   2   7      221.18      223.04      8.95 o 
   5   2   7        5.06        5.98      1.38 o 
   6   2   7       29.39       30.73      2.63 o 
   7   2   7      103.70      109.76      5.79 o 
  -6   3   7       19.56       21.70      3.41 o 
  -5   3   7      278.96      288.09     11.11 o 
  -4   3   7       86.99       88.38      3.58 o 
  -3   3   7       13.03        8.00      0.99 o 
  -2   3   7      764.23      774.99     37.21 o 
  -1   3   7       83.48       84.17      3.15 o 
   0   3   7      524.18      556.41     15.85 o 
   1   3   7      779.34      754.38     20.65 o 
   2   3   7     1444.64     1452.38     38.84 o 
   3   3   7      232.43      227.09      8.83 o 
   4   3   7      201.51      190.47     10.00 o 
   5   3   7       25.48       20.49      2.08 o 
   6   3   7       10.74        9.91      1.65 o 
   7   3   7       40.90       41.21      3.13 o 
  -5   4   7      148.09      154.59      9.91 o 
  -4   4   7      736.40      751.63     21.17 o 
  -3   4   7       62.45       52.87      2.48 o 
  -2   4   7      104.43       99.63      3.67 o 
  -1   4   7       59.05       65.17      2.64 o 
   0   4   7      112.78      109.39      4.76 o 
   1   4   7       18.79       11.15      1.51 o 
   2   4   7      699.24      703.37     19.35 o 
   3   4   7      447.33      464.95     16.13 o 
   4   4   7        1.04        1.05      0.73 o 
   5   4   7      118.98      127.87      5.86 o 
   6   4   7        4.70        4.80      1.25 o 
   7   4   7       62.81       61.05      3.85 o 
  -5   5   7      169.72      199.51     12.36 o 
  -4   5   7       37.23       39.23      4.10 o 
  -3   5   7       97.94       96.22      4.81 o 
  -2   5   7      165.45      155.25      5.26 o 
  -1   5   7      645.00      655.51     18.27 o 
   0   5   7     1037.50     1117.80     36.87 o 
   1   5   7       44.04       44.96      2.05 o 
   2   5   7     1095.25     1096.66     29.66 o 
   3   5   7        0.62        0.81      0.50 o 
   4   5   7        7.57        7.78      1.31 o 
   5   5   7      290.87      289.75     11.20 o 
   6   5   7        6.12        4.74      1.27 o 
   7   5   7       11.19       12.77      2.83 o 
   8   5   7        0.86       -0.36      1.16 o 
  -4   6   7       45.21       47.52      3.32 o 
  -3   6   7       90.05       84.76      4.59 o 
  -2   6   7       88.31       69.93      4.28 o 
  -1   6   7        7.80        6.76      1.24 o 
   0   6   7       37.35       33.18      3.62 o 
   1   6   7      665.96      655.51     21.93 o 
   2   6   7      246.81      269.34      8.13 o 
   3   6   7      255.05      256.76      7.84 o 
   4   6   7       91.10       82.79      5.24 o 
   5   6   7        2.40        3.04      1.18 o 
   6   6   7      263.35      278.89     11.01 o 
   7   6   7        7.02       10.09      2.58 o 
   8   6   7        0.50        3.99      2.14 o 
  -4   7   7       76.94       79.39      4.71 o 
  -3   7   7       91.67       90.04      5.88 o 
  -2   7   7      538.85      527.25     26.20 o 
  -1   7   7       41.82       31.04      2.39 o 
   0   7   7        3.89        4.80      1.05 o 
   1   7   7      321.98      320.55     16.44 o 
   2   7   7      287.48      298.66      8.98 o 
   3   7   7      125.28      124.04      4.41 o 
   4   7   7       27.39       27.71      1.74 o 
   5   7   7      170.19      169.68      9.27 o 
   6   7   7      239.79      269.31     15.24 o 
   7   7   7      201.24      220.79     13.54 o 
  -3   8   7        2.17        1.84      1.05 o 
  -2   8   7      451.26      472.04     21.86 o 
  -1   8   7       88.31       82.96      4.57 o 
   0   8   7       15.09       10.83      1.65 o 
   1   8   7       28.32       32.53      2.42 o 
   2   8   7       56.99       52.84      3.18 o 
   4   8   7      157.17      157.36      5.44 o 
   5   8   7       25.75       24.50      3.12 o 
   6   8   7        4.52        7.00      2.14 o 
   7   8   7       22.48       23.44      3.70 o 
  -2   9   7       99.76       75.04      4.56 o 
  -1   9   7       56.64       55.17      3.73 o 
   0   9   7      174.84      170.03      7.60 o 
   1   9   7        0.91        0.48      1.27 o 
   2   9   7      400.04      433.57     15.94 o 
   3   9   7      178.23      177.47      7.60 o 
   4   9   7        8.24        9.46      1.52 o 
   5   9   7      136.03      138.34      8.71 o 
   7   9   7       87.86       88.18      7.11 o 
   0  10   7        4.05        2.04      1.23 o 
   1  10   7       95.69      103.92      5.50 o 
   2  10   7      179.49      193.87      8.42 o 
   3  10   7      396.49      380.99     16.62 o 
   4  10   7      522.59      538.21     27.14 o 
   5  10   7      131.32      117.14      8.09 o 
   2  11   7        0.59        1.53      1.11 o 
   3  11   7      155.37      160.40     10.52 o 
   4  11   7       92.63      102.19      7.77 o 
  -3  -5   8       86.68       76.57      6.13 o 
  -2  -5   8       46.56       50.19      4.75 o 
  -5  -4   8      258.70      302.66     28.02 o 
  -4  -4   8       26.13       28.97      4.39 o 
  -3  -4   8       48.81       54.47      3.51 o 
  -2  -4   8       95.83      104.32      5.18 o 
  -1  -4   8        2.05        1.23      1.38 o 
   1  -4   8      340.64      392.47     21.52 o 
   2  -4   8        0.50        2.18      1.74 o 
  -5  -3   8      284.38      310.81     12.27 o 
  -4  -3   8       38.20       40.81      3.00 o 
  -3  -3   8       82.87       75.67      4.92 o 
  -2  -3   8      107.97      102.58      5.03 o 
  -1  -3   8        0.41        0.02      0.73 o 
   0  -3   8        1.15        3.57      1.15 o 
   1  -3   8       46.20       56.87      5.15 o 
   2  -3   8       69.31       69.28      6.02 o 
   3  -3   8        1.53        2.00      1.81 o 
  -6  -2   8       32.44       30.53      7.44 o 
  -5  -2   8       14.42       12.72      2.18 o 
  -4  -2   8      202.11      190.74      8.08 o 
  -3  -2   8        0.47        0.20      1.16 o 
  -2  -2   8       56.22       59.96      3.39 o 
  -1  -2   8      473.11      473.73     13.73 o 
   0  -2   8      188.59      189.41      6.27 o 
   1  -2   8      673.21      844.10     41.08 o 
   2  -2   8       27.65       25.68      3.23 o 
   3  -2   8       10.85       11.03      2.79 o 
   4  -2   8      184.04      199.27     12.92 o 
  -6  -1   8       44.36       49.08      3.50 o 
  -5  -1   8       47.56       50.36      3.43 o 
  -4  -1   8      101.75      102.45      5.18 o 
  -3  -1   8       76.94       80.09      4.22 o 
  -2  -1   8       69.39       68.43      4.94 o 
  -1  -1   8       46.29       41.11      3.26 o 
   0  -1   8       34.46       32.27      1.82 o 
   1  -1   8      137.97      129.28      5.91 o 
   2  -1   8      281.14      305.53     11.83 o 
   3  -1   8      118.88      124.14      5.98 o 
   4  -1   8       40.92       36.19      4.66 o 
   5  -1   8       84.99       90.80      7.58 o 
  -6   0   8       32.76       31.12      2.76 o 
  -5   0   8       23.69       18.21      2.15 o 
  -4   0   8      185.83      158.58     17.15 o 
  -3   0   8      768.41      783.09     26.63 o 
  -2   0   8       94.97       99.77      3.81 o 
  -1   0   8        0.85        0.62      0.56 o 
   0   0   8       12.90       11.09      1.15 o 
   1   0   8      254.90      274.25      8.31 o 
   2   0   8       65.84       58.06      3.43 o 
   3   0   8       29.12       28.40      3.36 o 
   4   0   8       81.41       83.09      4.72 o 
   5   0   8       36.85       35.42      2.97 o 
  -6   1   8       42.61       41.60      3.16 o 
  -5   1   8       57.53       54.83      8.04 o 
  -4   1   8       13.82       10.11      1.54 o 
  -3   1   8      681.47      673.14     18.95 o 
  -2   1   8     1609.96     1721.34     46.16 o 
  -1   1   8        0.58        0.43      0.48 o 
   0   1   8        1.83        2.07      0.61 o 
   1   1   8       76.81       68.77      2.79 o 
   2   1   8      471.53      477.11     17.15 o 
   3   1   8      527.43      530.91     32.73 o 
   4   1   8       57.12       61.27      3.75 o 
   5   1   8       18.14       19.99      5.90 o 
   6   1   8        7.12        4.25      1.37 o 
  -6   2   8      156.68      165.75      7.53 o 
  -5   2   8       59.95       58.22      6.37 o 
  -4   2   8       88.28       83.35      4.32 o 
  -3   2   8      101.70      106.07      4.02 o 
  -2   2   8        3.24        1.52      0.65 o 
  -1   2   8      142.77      138.05      5.91 o 
   0   2   8       17.21       17.38      1.29 o 
   1   2   8      228.45      220.40      6.83 o 
   2   2   8      280.09      282.03     10.75 o 
   3   2   8        0.48        0.65      0.76 o 
   4   2   8      148.01      149.38      6.70 o 
   5   2   8       55.58       56.59      3.61 o 
   6   2   8        4.15        4.27      1.34 o 
  -5   3   8       93.10       85.82      4.62 o 
  -4   3   8      130.20      115.31      4.41 o 
  -3   3   8       62.77       56.12      2.62 o 
  -2   3   8      573.85      549.39     16.81 o 
  -1   3   8        7.24        6.46      0.92 o 
   0   3   8      108.94      104.21      3.77 o 
   1   3   8      480.41      447.86     25.51 o 
   2   3   8      452.97      442.87     12.66 o 
   3   3   8      509.12      529.76     26.93 o 
   4   3   8       60.58       58.13      3.46 o 
   5   3   8       69.22       68.37      3.96 o 
   6   3   8      111.65       91.71     19.40 o 
   7   3   8        2.97        2.64      1.23 o 
  -5   4   8      198.28      227.97     13.25 o 
  -4   4   8       25.28       19.03      2.40 o 
  -3   4   8      400.52      386.23     11.56 o 
  -2   4   8        3.30        1.96      0.68 o 
  -1   4   8       27.98       25.35      1.98 o 
   0   4   8      185.76      155.35      7.54 o 
   1   4   8      110.41       93.22      3.46 o 
   2   4   8        0.78        0.52      0.46 o 
   3   4   8      268.62      256.21      9.96 o 
   4   4   8       50.07       47.63      3.06 o 
   5   4   8       49.51       45.57      3.12 o 
   6   4   8      183.77      207.41      8.87 o 
   7   4   8        3.60        4.73      1.45 o 
  -5   5   8       31.80       34.24      2.98 o 
  -4   5   8        1.82        2.30      1.10 o 
  -3   5   8      226.47      243.53      9.77 o 
  -2   5   8     1051.05     1049.13     34.79 o 
  -1   5   8      117.04      118.18      4.26 o 
   0   5   8      231.09      212.31      6.68 o 
   1   5   8      211.50      217.20      6.83 o 
   2   5   8       19.49       17.40      1.30 o 
   3   5   8       44.41       40.65      2.05 o 
   4   5   8       80.89       77.02      4.11 o 
   5   5   8      193.46      203.49     11.20 o 
   6   5   8       23.80       24.54      3.14 o 
   7   5   8       38.17       35.03      2.97 o 
  -4   6   8       17.94       18.98      2.37 o 
  -3   6   8      114.60       98.73     17.67 o 
  -2   6   8      148.91      124.17     19.80 o 
  -1   6   8       35.55       33.57      2.42 o 
   0   6   8        1.26        1.21      0.56 o 
   1   6   8      522.92      510.71     14.53 o 
   2   6   8      644.05      646.87     18.14 o 
   3   6   8      134.50      109.17      9.78 o 
   4   6   8      436.67      438.42     16.00 o 
   5   6   8        2.21        2.29      1.04 o 
   6   6   8       37.30       33.75      2.72 o 
   7   6   8       17.67       18.22      3.41 o 
  -3   7   8       35.66       37.20      2.99 o 
  -2   7   8      451.07      447.54     16.52 o 
  -1   7   8      122.67      107.80      7.04 o 
   0   7   8      217.49      185.81      7.69 o 
   1   7   8       16.47       12.78      1.85 o 
   2   7   8      291.95      301.85      9.17 o 
   3   7   8      346.76      357.69     10.69 o 
   4   7   8       97.05       74.41     12.63 o 
   5   7   8      290.41      306.39     11.86 o 
   6   7   8       63.24       54.47      5.19 o 
   7   7   8        3.89        6.93      2.50 o 
  -2   8   8      128.38      138.66      9.18 o 
  -1   8   8      379.77      382.96     14.46 o 
   0   8   8       74.21       64.48      3.77 o 
   1   8   8        5.34        5.72      1.29 o 
   2   8   8      196.17      199.69      8.21 o 
   3   8   8      436.70      448.22     16.23 o 
   4   8   8       95.86      101.65      4.08 o 
   5   8   8       15.83       13.74      5.30 o 
   6   8   8       48.44       51.86      4.94 o 
   7   8   8       15.05       13.86      3.08 o 
  -1   9   8       15.36       10.65      1.99 o 
   0   9   8      291.60      267.63     15.44 o 
   1   9   8        0.59        1.16      0.93 o 
   2   9   8       33.11       35.20      2.68 o 
   3   9   8      180.36      162.09     15.06 o 
   4   9   8       41.37       36.70      2.72 o 
   6   9   8      150.52      165.55     10.52 o 
   0  10   8       83.51       85.42      5.03 o 
   1  10   8       46.76       53.06      3.60 o 
   2  10   8      283.21      264.18     10.82 o 
   3  10   8      119.90      136.22      6.45 o 
   4  10   8      209.24      212.30     11.36 o 
   5  10   8        8.78        6.90      2.07 o 
   2  11   8        2.71        2.35      1.27 o 
   3  11   8      149.35      154.69     13.88 o 
   4  11   8       56.79       52.95      5.12 o 
  -3  -4   9       31.66       36.33      2.99 o 
  -2  -4   9       14.61       14.07      1.95 o 
  -4  -3   9      124.86      147.43      6.94 o 
  -3  -3   9      319.20      340.97     13.04 o 
  -2  -3   9       44.15       41.13      2.97 o 
  -1  -3   9        4.49        4.52      1.22 o 
   0  -3   9       79.06       92.92      4.97 o 
   1  -3   9       15.43       10.92      2.72 o 
   2  -3   9      109.57      113.55      8.60 o 
  -5  -2   9       35.74       40.76      4.59 o 
  -4  -2   9        2.96        1.09      1.05 o 
  -3  -2   9      512.80      616.38     21.74 o 
  -2  -2   9       12.47       13.31      3.12 o 
  -1  -2   9      173.89      156.99      9.07 o 
   0  -2   9      125.42      105.12      5.64 o 
   1  -2   9        1.20        1.51      0.96 o 
   2  -2   9        8.40        4.71      1.81 o 
   3  -2   9        8.45        8.46      2.69 o 
  -5  -1   9        1.88        1.54      2.00 o 
  -4  -1   9       36.23       37.34      7.84 o 
  -3  -1   9      228.47      246.77     14.33 o 
  -2  -1   9      233.59      236.42      9.41 o 
  -1  -1   9       43.38       37.81      2.14 o 
   0  -1   9       95.83       98.24      3.88 o 
   1  -1   9      431.49      437.23     37.81 o 
   2  -1   9       49.71       48.34      3.31 o 
   3  -1   9      445.51      529.98     19.63 o 
   4  -1   9       40.37       40.52      4.86 o 
  -5   0   9       51.99       51.59      3.48 o 
  -4   0   9       82.48       83.34      4.52 o 
  -3   0   9      228.74      241.72      9.62 o 
  -2   0   9      152.19      165.76      7.05 o 
  -1   0   9       44.85       40.05      2.17 o 
   0   0   9        1.12        1.29      0.64 o 
   1   0   9       37.83       38.91      2.78 o 
   2   0   9       14.11       15.09      1.92 o 
   3   0   9        2.36        3.16      1.11 o 
   4   0   9      111.05      116.58      6.02 o 
   5   0   9       52.95       58.10      4.09 o 
  -5   1   9       36.14       34.01      2.78 o 
  -4   1   9       57.34       55.99      3.50 o 
  -3   1   9      113.59       99.34      6.59 o 
  -2   1   9      694.14      696.66     19.62 o 
  -1   1   9      126.42      113.02      4.19 o 
   0   1   9       15.28       13.26      1.26 o 
   1   1   9      146.05      136.31      6.12 o 
   2   1   9      259.81      269.01     10.65 o 
   3   1   9      106.63      104.62      5.27 o 
   4   1   9       29.92       28.27      3.39 o 
   5   1   9       14.00       15.27      2.21 o 
  -5   2   9       26.98       25.46      5.01 o 
  -4   2   9       50.81       47.80      3.14 o 
  -3   2   9      158.73      160.50     10.60 o 
  -2   2   9       94.08       70.36      6.13 o 
  -1   2   9      616.63      609.53     21.13 o 
   0   2   9      331.05      339.63     10.17 o 
   1   2   9       27.25       21.97      1.54 o 
   2   2   9      164.46      154.77      7.15 o 
   3   2   9        6.16        5.81      1.28 o 
   4   2   9      166.78      177.89     11.18 o 
   5   2   9      193.93      187.83      8.38 o 
   6   2   9        4.32        4.47      1.47 o 
  -5   3   9       78.37       75.04      4.35 o 
  -4   3   9      171.11      147.08      8.44 o 
  -3   3   9      110.00      100.22      3.99 o 
  -2   3   9      223.95      229.27      7.39 o 
  -1   3   9      103.39       99.23      9.38 o 
   0   3   9        2.76        3.04      0.78 o 
   1   3   9      170.01      177.15      7.01 o 
   2   3   9       45.14       42.28      6.10 o 
   3   3   9      243.20      229.86     19.18 o 
   4   3   9       71.98       64.12      5.52 o 
   5   3   9       78.32       76.86      4.48 o 
   6   3   9       42.22       45.99      3.44 o 
  -5   4   9       54.43       59.88      5.52 o 
  -4   4   9        8.23        6.03      1.09 o 
  -3   4   9      306.20      283.19      8.97 o 
  -2   4   9      251.30      257.78      8.19 o 
  -1   4   9       10.63       10.81      1.21 o 
   0   4   9      437.70      444.27     12.91 o 
   1   4   9        0.58        1.16      0.79 o 
   2   4   9       34.58       32.36      3.01 o 
   3   4   9      143.43      151.71      6.75 o 
   4   4   9      279.26      287.07     14.70 o 
   5   4   9      439.87      470.51     17.46 o 
   6   4   9       58.12       57.44      3.84 o 
  -4   5   9        3.71        7.57      1.68 o 
  -3   5   9      250.59      266.84     15.46 o 
  -2   5   9      468.93      475.06     17.25 o 
  -1   5   9      202.40      179.46      7.44 o 
   0   5   9        8.49        7.30      1.02 o 
   1   5   9        3.64        1.73      0.62 o 
   2   5   9       90.15       87.54      3.42 o 
   3   5   9        1.32        1.25      1.47 o 
   4   5   9        9.02       10.12      1.68 o 
   5   5   9      339.86      358.20     20.78 o 
   6   5   9       30.48       26.07      3.54 o 
   7   5   9        0.34        0.91      1.15 o 
  -4   6   9       18.41       21.15      3.59 o 
  -3   6   9      162.22      189.67      8.32 o 
  -2   6   9       64.43       59.76      3.67 o 
  -1   6   9      269.49      266.24     10.44 o 
   0   6   9      182.19      167.32      5.69 o 
   1   6   9      287.27      295.59      9.04 o 
   2   6   9      793.83      805.59     27.91 o 
   3   6   9       58.48       65.68      2.91 o 
   4   6   9       20.13       18.07      2.04 o 
   5   6   9       32.40       27.77      5.70 o 
   6   6   9       89.67       88.83      4.95 o 
   7   6   9       36.77       35.64      4.72 o 
  -3   7   9       18.37       18.29      2.39 o 
  -2   7   9      121.40      113.27      5.70 o 
  -1   7   9       96.31       82.66      4.40 o 
   0   7   9       54.54       44.10      2.92 o 
   1   7   9        6.69        5.32      1.17 o 
   2   7   9       95.40       84.11      5.54 o 
   3   7   9      457.49      446.78     20.91 o 
   4   7   9       25.16       24.96      2.45 o 
   5   7   9       97.52       99.40      5.16 o 
   6   7   9      150.44      150.48      7.02 o 
   7   7   9        5.61        2.98      1.96 o 
  -2   8   9      216.73      186.63     17.20 o 
  -1   8   9       83.01       86.68      4.73 o 
   0   8   9      299.22      268.80     14.66 o 
   1   8   9       27.95       20.77      8.51 o 
   2   8   9        3.47        3.86      1.12 o 
   3   8   9       41.18       45.29      2.99 o 
   4   8   9       98.15       90.48      9.56 o 
   5   8   9       65.10       68.58      4.05 o 
   6   8   9       57.87       48.45      4.97 o 
  -1   9   9      147.84      134.87      6.67 o 
   0   9   9       81.39       85.80      4.79 o 
   1   9   9      170.82      154.99     11.98 o 
   2   9   9       29.09       28.80      3.99 o 
   3   9   9        0.52        0.97      0.85 o 
   4   9   9       60.57       56.97      3.60 o 
   5   9   9      265.90      282.62     16.22 o 
   6   9   9       93.82       90.40      7.04 o 
   0  10   9        0.92        2.66      1.14 o 
   1  10   9       14.16       14.38      2.12 o 
   2  10   9      282.65      307.41     12.24 o 
   3  10   9       13.89       11.43      1.89 o 
   4  10   9       72.70       77.32      4.47 o 
  -2  -3  10       24.79       26.86      2.94 o 
  -1  -3  10       32.75       36.80      4.39 o 
  -4  -2  10       83.66       97.98      7.95 o 
  -3  -2  10      142.57      163.12      9.78 o 
  -2  -2  10       66.82       75.67      4.35 o 
  -1  -2  10       67.99       69.92      4.19 o 
   0  -2  10       42.81       39.98      3.06 o 
   1  -2  10       12.09       13.47      2.67 o 
   2  -2  10       13.82        8.49      2.69 o 
  -4  -1  10       49.53       45.11      3.36 o 
  -3  -1  10        3.30        1.79      1.38 o 
  -2  -1  10       45.98       32.90     10.12 o 
  -1  -1  10       50.14       55.99      4.94 o 
   0  -1  10        9.26        8.07      1.61 o 
   1  -1  10      303.14      316.12     39.28 o 
   2  -1  10      157.67      170.84     10.54 o 
   3  -1  10       32.07       25.78     10.11 o 
  -5   0  10       34.44       38.68      3.14 o 
  -4   0  10       57.38       60.41      3.84 o 
  -3   0  10       86.66       92.01      4.86 o 
  -2   0  10       38.70       38.07      2.85 o 
  -1   0  10      138.74      145.60      5.51 o 
   0   0  10       56.03       53.20      3.85 o 
   1   0  10        8.92        9.13      1.67 o 
   2   0  10       60.80       63.01      3.96 o 
   3   0  10       72.46       64.38      5.88 o 
   4   0  10      119.91      138.38      7.03 o 
  -5   1  10        0.94        1.43      1.16 o 
  -4   1  10       22.36       20.52      2.29 o 
  -3   1  10       75.98       68.91      4.00 o 
  -2   1  10      144.04      141.06      5.19 o 
  -1   1  10      306.89      342.85     10.49 o 
   0   1  10       80.80       85.60      3.55 o 
   1   1  10        0.96        0.72      0.79 o 
   2   1  10       20.06       19.44      2.23 o 
   3   1  10       17.85       18.63      2.28 o 
   4   1  10       19.82       14.60      5.08 o 
   5   1  10       35.51       40.03      3.37 o 
  -5   2  10       18.39       18.04      2.28 o 
  -4   2  10        0.80        0.63      0.90 o 
  -3   2  10      108.87      113.06      5.52 o 
  -2   2  10       63.51       67.43      3.14 o 
  -1   2  10      128.74      125.85      4.71 o 
   0   2  10     1137.97     1206.61     33.01 o 
   1   2  10       91.82       89.51      5.44 o 
   2   2  10        0.71        1.48      0.93 o 
   3   2  10        7.95        7.78      1.57 o 
   4   2  10      254.39      281.74     12.50 o 
   5   2  10      251.00      292.62     12.14 o 
  -4   3  10       36.70       35.42      2.94 o 
  -3   3  10      107.19      107.71      6.76 o 
  -2   3  10      229.55      252.82      8.19 o 
  -1   3  10        2.74        5.14      0.99 o 
   0   3  10       82.02       74.31      3.23 o 
   1   3  10      626.34      657.52     24.33 o 
   2   3  10       26.84       22.04      2.25 o 
   3   3  10        0.77        0.47      0.82 o 
   4   3  10      123.80      140.33      6.81 o 
   5   3  10        1.08        1.99      1.16 o 
   6   3  10       64.11       62.50      4.66 o 
  -4   4  10        5.48        3.26      1.22 o 
  -3   4  10        9.30        6.00      1.11 o 
  -2   4  10      420.34      427.88     12.84 o 
  -1   4  10       12.94       11.21      1.71 o 
   0   4  10       74.26       69.91      3.89 o 
   1   4  10      314.69      303.50     11.33 o 
   2   4  10       35.24       32.95      2.57 o 
   3   4  10       42.16       35.20      2.78 o 
   4   4  10      149.42      159.88      7.39 o 
   5   4  10      209.10      205.86      9.04 o 
   6   4  10       11.45       10.59      1.97 o 
  -4   5  10       60.86       63.69      5.81 o 
  -3   5  10      110.09      118.74      4.69 o 
  -2   5  10      143.21      132.27      5.90 o 
  -1   5  10      240.79      218.54      9.03 o 
   0   5  10       22.18       18.25      1.55 o 
   1   5  10       57.80       52.90      6.63 o 
   2   5  10      308.22      313.73      9.61 o 
   3   5  10        8.12        6.26      1.39 o 
   4   5  10       12.65       10.91      1.82 o 
   5   5  10      160.99      159.16      7.47 o 
   6   5  10       28.97       26.99      2.80 o 
  -3   6  10        2.00        1.23      1.10 o 
  -2   6  10       58.99       61.51      5.23 o 
  -1   6  10      170.52      155.23     11.12 o 
   0   6  10      400.40      362.20     19.18 o 
   1   6  10      167.65      164.77      5.73 o 
   2   6  10       94.68       93.05      5.98 o 
   3   6  10        2.41        1.63      1.27 o 
   4   6  10       15.46       14.04      1.96 o 
   5   6  10       26.65       30.57      2.85 o 
   6   6  10        9.96       10.52      1.95 o 
  -2   7  10       65.28       62.65      5.57 o 
  -1   7  10      165.89      152.37      6.92 o 
   0   7  10       34.07       34.99      2.61 o 
   1   7  10      154.16      143.55      5.20 o 
   2   7  10       76.29       75.71      3.31 o 
   3   7  10      136.36      126.10      6.08 o 
   4   7  10      288.92      305.97     12.09 o 
   5   7  10      138.21      132.35      9.07 o 
   6   7  10      102.04      107.43      5.90 o 
  -2   8  10      101.18       85.21      4.96 o 
  -1   8  10       14.45       12.80      1.94 o 
   0   8  10      148.49      140.64      6.57 o 
   1   8  10      106.76       90.97     10.49 o 
   2   8  10       82.20       69.33      8.09 o 
   3   8  10       20.61       20.96      1.74 o 
   4   8  10       30.47       25.11      5.19 o 
   5   8  10      285.96      297.92     13.94 o 
   6   8  10       57.68       67.50      4.27 o 
   0   9  10       94.53       93.92      7.55 o 
   1   9  10      224.12      229.40      9.64 o 
   2   9  10      193.92      181.36      8.01 o 
   3   9  10        1.06        1.99      1.07 o 
   4   9  10        5.04        5.99      2.29 o 
   5   9  10      130.36      147.66     10.05 o 
   1  10  10       34.42       28.63      2.84 o 
   2  10  10      196.63      211.09      9.14 o 
   3  10  10       37.63       41.83      3.21 o 
   4  10  10        0.53       -0.61      0.90 o 
  -3  -1  11       18.33       19.99      2.47 o 
  -2  -1  11       32.36       33.46      2.92 o 
  -1  -1  11      153.42      179.74     11.83 o 
   0  -1  11       59.87       72.17      4.43 o 
   1  -1  11      156.72      182.03     15.50 o 
  -3   0  11        4.32        4.50      1.42 o 
  -2   0  11       51.39       52.16      3.51 o 
  -1   0  11       14.30       10.73      1.94 o 
   0   0  11      191.89      202.53     12.18 o 
   1   0  11       12.52       10.33      1.94 o 
   2   0  11        5.29        4.77      1.45 o 
   3   0  11      133.95      131.46     24.33 o 
  -4   1  11       23.39       26.49      2.73 o 
  -3   1  11      159.99      170.74      7.70 o 
  -2   1  11       38.29       47.55      3.30 o 
  -1   1  11       61.59       67.39      3.23 o 
   0   1  11       68.03       76.41      4.39 o 
   1   1  11       34.63       34.79      2.85 o 
   2   1  11        0.64        0.32      0.95 o 
   3   1  11        5.69        6.54      1.58 o 
   4   1  11       64.44       75.93      5.95 o 
  -4   2  11       10.98        8.81      1.76 o 
  -3   2  11       83.56       80.03      4.56 o 
  -2   2  11       22.69       21.24      2.03 o 
  -1   2  11       25.90       21.18      2.36 o 
   0   2  11      278.33      280.55     11.05 o 
   1   2  11      255.12      251.45     14.77 o 
   2   2  11        2.54        2.51      1.13 o 
   3   2  11        5.38        6.14      1.51 o 
   4   2  11       46.29       46.66      3.63 o 
  -4   3  11       84.46       92.05      5.09 o 
  -3   3  11      108.85      121.21      5.96 o 
  -2   3  11       17.06       15.35      1.60 o 
  -1   3  11       32.30       32.50      2.11 o 
   0   3  11        1.73        1.02      0.72 o 
   1   3  11      324.96      351.03     19.31 o 
   2   3  11      344.68      354.42     13.80 o 
   3   3  11        8.74        9.46      1.76 o 
   4   3  11       27.52       30.98      3.07 o 
   5   3  11       21.02       20.47      2.61 o 
  -3   4  11        0.38        0.19      0.71 o 
  -2   4  11       81.59       86.31      3.81 o 
  -1   4  11        7.75        5.04      1.08 o 
   0   4  11      359.54      350.47     13.51 o 
   1   4  11       21.45       23.61      1.85 o 
   2   4  11       26.08       21.52      2.41 o 
   3   4  11      100.67      101.62      5.40 o 
   4   4  11        6.33        5.69      2.12 o 
   5   4  11       68.62       69.35      4.63 o 
  -3   5  11      292.36      297.43      9.70 o 
  -2   5  11        1.18        2.30      0.86 o 
  -1   5  11       32.30       26.31      1.96 o 
   0   5  11      420.50      426.62     12.85 o 
   1   5  11       52.93       51.18      2.64 o 
   2   5  11      108.94      108.91      5.48 o 
   3   5  11       21.29       21.11      2.37 o 
   4   5  11       10.03       13.50      2.16 o 
   5   5  11       84.77       81.02     12.59 o 
  -2   6  11       57.29       53.83      3.61 o 
  -1   6  11       38.58       47.62      2.64 o 
   0   6  11      268.33      267.04      8.67 o 
   1   6  11      331.59      335.78     10.45 o 
   2   6  11       71.75       65.33      3.04 o 
   3   6  11        0.98       -0.08      0.84 o 
   4   6  11       45.61       42.72      3.26 o 
   5   6  11        1.85       -0.28      1.08 o 
  -2   7  11       98.22      102.90      5.55 o 
  -1   7  11        4.40        4.70      1.23 o 
   0   7  11       36.85       34.27      2.70 o 
   1   7  11      322.66      342.39     10.63 o 
   2   7  11      197.05      189.68      6.58 o 
   3   7  11       84.09       83.28      4.67 o 
   4   7  11      185.20      188.25      8.36 o 
   5   7  11       19.31       14.14      5.99 o 
  -1   8  11       16.79       13.68      2.00 o 
   0   8  11       25.90       26.07      2.58 o 
   1   8  11      142.82      142.62      9.00 o 
   2   8  11        5.56        4.25      1.26 o 
   3   8  11        0.78        1.60      1.12 o 
   4   8  11       46.74       42.92      3.68 o 
   5   8  11      245.37      276.84     11.47 o 
   0   9  11       47.81       39.27      3.09 o 
   1   9  11       38.49       33.17      2.88 o 
   2   9  11      329.00      344.27     13.45 o 
   3   9  11        1.71        0.64      1.07 o 
   4   9  11       42.50       19.89      3.67 o 
  -1   0  12        6.08        6.60      2.54 o 
   0   0  12       94.06       87.53      7.40 o 
  -2   1  12       21.24       23.62      2.55 o 
  -1   1  12        5.03        7.14      1.58 o 
   0   1  12      126.90      138.33      6.84 o 
   1   1  12       65.75       62.72      5.04 o 
   2   1  12       13.11       12.21      2.10 o 
  -2   2  12        7.38        6.49      1.54 o 
  -1   2  12       32.07       25.63      2.08 o 
   0   2  12      125.80      136.09      6.69 o 
   1   2  12      174.17      157.56     31.72 o 
   2   2  12        9.11        9.31      1.88 o 
   3   2  12        3.28        0.38      1.36 o 
  -3   3  12       21.67       19.56      2.40 o 
  -2   3  12        4.24        2.73      0.92 o 
  -1   3  12       65.32       62.75      3.20 o 
   0   3  12       43.42       49.09      2.95 o 
   1   3  12      131.21      124.17      9.15 o 
   2   3  12      394.24      429.25     16.49 o 
   3   3  12       31.22       29.85      2.98 o 
   4   3  12        3.92        4.17      1.53 o 
  -2   4  12       25.26       26.32      2.15 o 
  -1   4  12       92.92      101.35      4.36 o 
   0   4  12       59.90       59.11      3.84 o 
   1   4  12       27.91       27.07      8.82 o 
   2   4  12       18.49       14.37      2.10 o 
   3   4  12      162.25      153.06      7.38 o 
   4   4  12       98.31      109.17     10.63 o 
  -2   5  12        0.95        0.60      0.79 o 
  -1   5  12        0.40        0.61      0.77 o 
   0   5  12      182.75      180.42      6.47 o 
   1   5  12       14.05       16.82      1.66 o 
   2   5  12      132.34      135.57      6.59 o 
   3   5  12       10.72       10.69      1.94 o 
   4   5  12        9.79        8.89      1.93 o 
  -1   6  12      140.21      138.98      6.53 o 
   0   6  12       32.38       28.47      2.10 o 
   1   6  12      123.52      124.96      4.95 o 
   2   6  12       41.18       39.42      3.09 o 
   3   6  12        0.35        0.21      1.02 o 
   4   6  12      149.98      145.53     10.18 o 
  -1   7  12        0.38        0.24      0.91 o 
   0   7  12       35.52       37.16      2.91 o 
   1   7  12      117.69      118.42      4.76 o 
   2   7  12      274.97      293.18     11.97 o 
   3   7  12       34.22       35.29      3.06 o 
   4   7  12        4.88        3.28      1.40 o 
   0   8  12       51.18       54.94      5.04 o 
   1   8  12      127.75      129.52      9.36 o 
   2   8  12       48.29       51.92      3.46 o 
   3   8  12       77.04       80.15      9.94 o 
   4   8  12       40.84       43.62      3.42 o 
  -1   3  13        7.81        9.49      1.45 o 
   0   3  13       61.72       61.67      4.17 o 
   1   3  13       11.03       10.03      2.00 o 
   2   3  13       44.78       38.98      3.28 o 
  -1   4  13        7.53        8.34      1.43 o 
   0   4  13       29.31       27.08      2.85 o 
   1   4  13       69.93       72.14      4.59 o 
   2   4  13        4.90        5.32      1.56 o 
   0   5  13       47.24       55.11      3.03 o 
   1   5  13      117.78      123.18      6.39 o 
   2   5  13       30.65       30.47      3.00 o 
   3   5  13        0.51        0.44      1.04 o 
   0   6  13        0.72        1.81      0.86 o 
   1   6  13       90.45       93.39      9.63 o 
   2   6  13      105.78      118.68      6.23 o 
   3   6  13        3.80        3.66      1.44 o 
   2   7  13       54.71       56.57      3.99 o 
                                                 
